# Supplementary material for: A Quantitative Comparison of Cell-Type-Specific Microarray Gene Expression Profiling Methods in the Mouse Brain
Source: PLoS One. 2011 Jan 27;6(1):e16493. doi: 10.1371/journal.pone.0016493 (PMC3029380; doi:10.1371/journal.pone.0016493)
Supplement: Table S1 — A brief description of each analyzed cell type, and the study from which it came, including anatomical region, cell type, mouse age, RNA isolation and amplification method, microarray input RNA amount, and microarray platform. (XLS) [file pone.0016493.s010.xls]

## Sheet: Sheet1
Cell Type: Samples	Description	Anatomical Region	Age of Mouse (postnatal day)	Method	RNA isolation method	RNA amplification and labeling method	RNA input amount to microarray	Microarray Platform	Reference
R_purkinje:PC400_1,PC400_2,PC400_3	Purkinje Cells	Cerebellum	~P60	LCM	RNeasy Micro Kit	T7 IVT	>= 10 micrograms	Affymetrix MOE430A	Rossner et al., 2006
R_yfp_motor:Y+MCx_1,Y+MCx_2,Y+MCx_3	Pyramidal Neurons	Layer 5 Motor Cortex	~P60	LCM	RNeasy Micro Kit	T7 IVT	>= 10 micrograms	Affymetrix MOE430A	Rossner et al., 2006
R_yfp_somat:Y+SSCx_1,Y+SSCx_2,Y+SSCx_3	Pyramidal Neurons	Layer 5 Somatosensory cortex	~P60	LCM	RNeasy Micro Kit	T7 IVT	>= 10 micrograms	Affymetrix MOE430A	Rossner et al., 2006
I_A9:A9_13_Chee_S1_M430A,A9_14_b_Chee_S2_M430A,A9_14_Chee_S2_M430A,A9_15_Chee_S1_M430A,A9_17_Chee_S1_M430A	A9 Dopaminergic Neurons	Ventral Midbrain	"Adult" (precise age not given)	LCM	Pico Pure RNA isolation kit	T7 IVT	20 micrograms	Affymetrix MOE430A	Chung et al., 2005
I_A10:A10_15_Chee_S1_M430A,A10_16_Chee_S1_M430A,A10_17_Chee_S1_M430A,A10_18_Chee_S1_M430A,A10_19_Chee_S1_M430A	A10 Dopaminergic Neurons	Ventral Midbrain	"Adult" (precise age not given)	LCM	Pico Pure RNA isolation kit	T7 IVT	20 micrograms	Affymetrix MOE430A	Chung et al., 2005
H_lva_cortex:v2_GSM337817,v2_GSM337818,v2_GSM337819	Pyramidal Neurons	Layer 5A Cortex	"Adult" (precise age not given)	TRAP	RNeasy Micro Kit	T7 IVT	10 micrograms	Affymetrix 430 2.0	Doyle et al., 2008
H_lvb_cortex:v2_GSM337821,v2_GSM337822,v2_GSM337823	Pyramidal Neurons	Layer 5B Cortex	"Adult" (precise age not given)	TRAP	RNeasy Micro Kit	T7 IVT	10 micrograms	Affymetrix 430 2.0	Doyle et al., 2008
H_l6_cortex:v2_GSM337837,v2_GSM337838,v2_GSM337839	Pyramidal Neurons	Layer 6 Cortex	"Adult" (precise age not given)	TRAP	RNeasy Micro Kit	T7 IVT	10 micrograms	Affymetrix 430 2.0	Doyle et al., 2008
H_cck+_cortex:v2_GSM337769,v2_GSM337770,v2_GSM337771	Mixed Neurons	Cortex	"Adult" (precise age not given)	TRAP	RNeasy Micro Kit	T7 IVT	10 micrograms	Affymetrix 430 2.0	Doyle et al., 2008
H_mn_brainstem:v2_GSM337773,v2_GSM337774,v2_GSM337775	Motor Neurons, Midbrain Cholinergic Neurons	Brainstem	"Adult" (precise age not given)	TRAP	RNeasy Micro Kit	T7 IVT	10 micrograms	Affymetrix 430 2.0	Doyle et al., 2008
H_chol_basal_fb:v2_GSM337779,v2_GSM337780,v2_GSM337781	Cholinergic Projection Neurons	Basal Forebrain	"Adult" (precise age not given)	TRAP	RNeasy Micro Kit	T7 IVT	10 micrograms	Affymetrix 430 2.0	Doyle et al., 2008
H_chol_spinal:v2_GSM337785,v2_GSM337786,v2_GSM337787	Motor Neurons, Cholinergic Interneurons	Spinal Cord	"Adult" (precise age not given)	TRAP	RNeasy Micro Kit	T7 IVT	10 micrograms	Affymetrix 430 2.0	Doyle et al., 2008
H_chol_corp_striatum:v2_GSM337791,v2_GSM337792,v2_GSM337793	Cholinergic Neurons	Corpus Striatum	"Adult" (precise age not given)	TRAP	RNeasy Micro Kit	T7 IVT	10 micrograms	Affymetrix 430 2.0	Doyle et al., 2008
H_cort+_cortex:v2_GSM337804,v2_GSM337805,v2_GSM337806	Interneurons	Cortex	"Adult" (precise age not given)	TRAP	RNeasy Micro Kit	T7 IVT	10 micrograms	Affymetrix 430 2.0	Doyle et al., 2008
H_drd1+_msn_striatum:v2_GSM337807,v2_GSM337808,v2_GSM337809	Drd1+ Medium Spiny Neurons	Striatum	"Adult" (precise age not given)	TRAP	RNeasy Micro Kit	T7 IVT	10 micrograms	Affymetrix 430 2.0	Doyle et al., 2008
H_drd2+_msn_striatum:v2_GSM337812,v2_GSM337813,v2_GSM337814	Drd2+ Medium Spiny Neurons	Striatum	"Adult" (precise age not given)	TRAP	RNeasy Micro Kit	T7 IVT	10 micrograms	Affymetrix 430 2.0	Doyle et al., 2008
H_golgi_cerebellum:v2_GSM337825,v2_GSM337826,v2_GSM337827	Golgi Cells	Cerebellum	"Adult" (precise age not given)	TRAP	RNeasy Micro Kit	T7 IVT	10 micrograms	Affymetrix 430 2.0	Doyle et al., 2008
H_uni_brush_cerebellum:v2_GSM337828,v2_GSM337829,v2_GSM337830	Unipolar Brush cells (some Bergman Glia)	Cerebellum	"Adult" (precise age not given)	TRAP	RNeasy Micro Kit	T7 IVT	10 micrograms	Affymetrix 430 2.0	Doyle et al., 2008
H_stell_basket_cerebellum:v2_GSM337831,v2_GSM337832,v2_GSM337833	Stellate Basket Cells	Cerebellum	"Adult" (precise age not given)	TRAP	RNeasy Micro Kit	T7 IVT	10 micrograms	Affymetrix 430 2.0	Doyle et al., 2008
H_granule_cerebellum:v2_GSM337834,v2_GSM337835,v2_GSM337836	Granule Cells	Cerebellum	"Adult" (precise age not given)	TRAP	RNeasy Micro Kit	T7 IVT	10 micrograms	Affymetrix 430 2.0	Doyle et al., 2008
H_molig_cerebellum:v2_GSM337796,v2_GSM337797,v2_GSM337798	Mature Oligodendrocytes	Cerebellum	"Adult" (precise age not given)	TRAP	RNeasy Micro Kit	T7 IVT	10 micrograms	Affymetrix 430 2.0	Doyle et al., 2008
H_molig_cortex:v2_GSM337800,v2_GSM337801,v2_GSM337802	Mature Oligodendrocytes	Cortex	"Adult" (precise age not given)	TRAP	RNeasy Micro Kit	T7 IVT	10 micrograms	Affymetrix 430 2.0	Doyle et al., 2008
H_mixed_olig_cerebellum:v2_GSM337841,v2_GSM337842,v2_GSM337843	Mixed Oligodendrocytes	Cerebellum	"Adult" (precise age not given)	TRAP	RNeasy Micro Kit	T7 IVT	10 micrograms	Affymetrix 430 2.0	Doyle et al., 2008
H_mixed_olig_cortex:v2_GSM337844,v2_GSM337845,v2_GSM337846	Mixed Oligodendrocytes	Cortex	"Adult" (precise age not given)	TRAP	RNeasy Micro Kit	T7 IVT	10 micrograms	Affymetrix 430 2.0	Doyle et al., 2008
H_purkinje_cerebellum:v2_GSM337848,v2_GSM337849,v2_GSM337850,v2_GSM337851,v2_GSM337852,v2_GSM337853	Purkinje Cells	Cerebellum	"Adult" (precise age not given)	TRAP	RNeasy Micro Kit	T7 IVT	10 micrograms	Affymetrix 430 2.0	Doyle et al., 2008
H_pnoc+_cortex:v2_GSM337857,v2_GSM337858,v2_GSM337859	Neurons	Cortex	"Adult" (precise age not given)	TRAP	RNeasy Micro Kit	T7 IVT	10 micrograms	Affymetrix 430 2.0	Doyle et al., 2008
H_bergmann_cerebellum:v2_GSM337861,v2_GSM337862,v2_GSM337863	Bergman Glia	Cerebellum	"Adult" (precise age not given)	TRAP	RNeasy Micro Kit	T7 IVT	10 micrograms	Affymetrix 430 2.0	Doyle et al., 2008
H_astro_cerebellum:v2_GSM337760,v2_GSM337761,v2_GSM337762	Astroglia	Cerebellum	"Adult" (precise age not given)	TRAP	RNeasy Micro Kit	T7 IVT	10 micrograms	Affymetrix 430 2.0	Doyle et al., 2008
H_astro_cortex:v2_GSM337763,v2_GSM337764,v2_GSM337766,v2_GSM337767	Astroglia	Cortex	"Adult" (precise age not given)	TRAP	RNeasy Micro Kit	T7 IVT	10 micrograms	Affymetrix 430 2.0	Doyle et al., 2008
B_astrosP7-8:v2_GSM241898,v2_GSM241900,v2_GSM241902	Astrocytes	Cortex	P7-P8	PAN/FACS	RNeasy Micro Kit	T7 IVT	>= 10 micrograms	Affymetrix 430 2.0	Cahoy et al., 2008
B_astrosP17:v2_GSM241912,v2_GSM241914,v2_GSM241926	Astrocytes	Cortex	P17	PAN/FACS	RNeasy Micro Kit	T7 IVT	>= 10 micrograms	Affymetrix 430 2.0	Cahoy et al., 2008
B_astrosP17g:v2_GSM241915,v2_GSM241925	Astrocytes	Cortex	P17	PAN/FACS	RNeasy Micro Kit	T7 IVT	>= 10 micrograms	Affymetrix 430 2.0	Cahoy et al., 2008
B_neuronsP7:v2_GSM241899,v2_GSM241901,v2_GSM241903	Mixed Neurons	Cortex	P7	PAN/FACS	RNeasy Micro Kit	T7 IVT	>= 10 micrograms	Affymetrix 430 2.0	Cahoy et al., 2008
B_neuronsP16:v2_GSM241896,v2_GSM241904	Mixed Neurons	Cortex	P16	PAN/FACS	RNeasy Micro Kit	T7 IVT	>= 10 micrograms	Affymetrix 430 2.0	Cahoy et al., 2008
B_myelinOLs:v2_GSM241890,v2_GSM241893,v2_GSM241894,v2_GSM241918	Mature Oligodendrocytes	Cortex	~P17	PAN	RNeasy Micro Kit	T7 IVT	>= 10 micrograms	Affymetrix 430 2.0	Cahoy et al., 2008
B_OLs:v2_GSM241889,v2_GSM241891,v2_GSM241892,v2_GSM241917	Oligodendrocytes	Cortex	~P7	PAN	RNeasy Micro Kit	T7 IVT	>= 10 micrograms	Affymetrix 430 2.0	Cahoy et al., 2008
B_OPCs:v2_GSM241895,v2_GSM241916	Oligodendrocyte Precursors	Cortex	~P7	PAN	RNeasy Micro Kit	T7 IVT	>= 10 micrograms	Affymetrix 430 2.0	Cahoy et al., 2008
A_callosal_P3:GSM37084,GSM37085	Pyramidal Neurons, Callosally projecting, P3	Cortex	P3	FACS	StrataPrep Total RNA Micro Kit	T7 IVT	15-20 micrograms	Affymetrix MOE430A	Arlotta et al., 2005
A_callosal_P6:GSM37086,GSM37087	Pyramidal Neurons, Callosally projecting, P6	Cortex	P6	FACS	StrataPrep Total RNA Micro Kit	T7 IVT	15-20 micrograms	Affymetrix MOE430A	Arlotta et al., 2005
A_callosal_P14:GSM37088,GSM37089	Pyramidal Neurons, Callosally projecting, P14	Cortex	P14	FACS	StrataPrep Total RNA Micro Kit	T7 IVT	15-20 micrograms	Affymetrix MOE430A	Arlotta et al., 2005
A_corticospinal_P3:GSM37092,GSM37093,GSM37094	Pyramidal Neurons, Corticospinal, P3	Cortex	P3	FACS	StrataPrep Total RNA Micro Kit	T7 IVT	15-20 micrograms	Affymetrix MOE430A	Arlotta et al., 2005
A_corticospinal_P6:GSM37095,GSM37096	Pyramidal Neurons, Corticospinal, P6	Cortex	P6	FACS	StrataPrep Total RNA Micro Kit	T7 IVT	15-20 micrograms	Affymetrix MOE430A	Arlotta et al., 2005
A_corticospinal_P14:GSM37097,GSM37098	Pyramidal Neurons, Corticospinal, P14	Cortex	P14	FACS	StrataPrep Total RNA Micro Kit	T7 IVT	15-20 micrograms	Affymetrix MOE430A	Arlotta et al., 2005
A_corticotecal_P14:GSM37099,GSM37100	Pyramidal Neurons, Corticotectal, P14	Cortex	P14	FACS	StrataPrep Total RNA Micro Kit	T7 IVT	15-20 micrograms	Affymetrix MOE430A	Arlotta et al., 2005
S_yfp_cg:y105cg,y57cg,y74cg	Pyramidal Neurons	Layer 6 Cingulate Cortex	~P60	Manual	Pico Pure RNA isolation kit	T7 IVT	10 micrograms	Affymetrix MOE430A	Sugino et al., 2006
S_yfp_si:y34si,y50si,y56si	Pyramidal Neurons	Layers 5-6, Somatosensory Cortex	~P60	Manual	Pico Pure RNA isolation kit	T7 IVT	10 micrograms	Affymetrix MOE430A	Sugino et al., 2006
S_bcg: b27cg,b36cg,b37cg	Pyramidal Neurons	Layers 5-6 Cingulate Cortex	~P60	Manual	Pico Pure RNA isolation kit	T7 IVT	10 micrograms	Affymetrix MOE430A	Sugino et al., 2006
S_yfp_a:y111a,y120a,y90a	Pyramidal Neurons	Amygdala	~P60	Manual	Pico Pure RNA isolation kit	T7 IVT	10 micrograms	Affymetrix MOE430A	Sugino et al., 2006
S_yfp_h:y104h,y43h,y81h	Pyramidal Neurons	Hippocampus	~P60	Manual	Pico Pure RNA isolation kit	T7 IVT	10 micrograms	Affymetrix MOE430A	Sugino et al., 2006
S_yrt_wt:v2_yrt2-wt,v2_yrt2-wt1,v2_yrt3-wt,v2_yrt6-wt	Pyramidal Neurons	Motor cortex	~P60	Manual	Pico Pure RNA isolation kit	T7 IVT	10 micrograms	Affymetrix 430 2.0	Unpublished
S_th_lc:v2_th118LC,v2_th34LC,v2_th52LC	Tyrosine Hydroxylase Expressing	Locus Cereuleus	~P45	Manual	Pico Pure RNA isolation kit	T7 IVT	10 micrograms	Affymetrix 430 2.0	Unpublished
S_cb_wt:v2_cbw60,v2_cbw73,v2_cbw87,v2_cbw87b	Purkinje Cells	Cerebellum	~P45	Manual	Pico Pure RNA isolation kit	T7 IVT	10 micrograms	Affymetrix 430 2.0	Unpublished
S_g30_a:s44am,s61am,s63am	Glutamatergic Neuron (not well defined)	Amygdala	~P60	Manual	Pico Pure RNA isolation kit	T7 IVT	10 micrograms	Affymetrix MOE430A	Sugino et al., 2006
S_g30_cg:s51cg,s61cg,s64cg	GABAergic Interneurons, VIP+	Cingulate Cortex	~P60	Manual	Pico Pure RNA isolation kit	T7 IVT	10 micrograms	Affymetrix MOE430A	Sugino et al., 2006
S_g30_si:s41si,s54si,s66si	GABAergic Interneurons, VIP+	Somatosensory Cortex	~P60	Manual	Pico Pure RNA isolation kit	T7 IVT	10 micrograms	Affymetrix MOE430A	Sugino et al., 2006
S_gin_cg:g32cg,g46cg,g48cg	GABAergic Interneurons, SST+	Cingulate Cortex	~P60	Manual	Pico Pure RNA isolation kit	T7 IVT	10 micrograms	Affymetrix MOE430A	Sugino et al., 2006
S_gin_h:g29h,g35h,g49h	GABAergic Interneurons, SST+	Hippocampus	~P60	Manual	Pico Pure RNA isolation kit	T7 IVT	10 micrograms	Affymetrix MOE430A	Sugino et al., 2006
S_g42_cg:h35cg,h43cg,h51cg	GABAergic Interneurons, PV+	Cingulate Cortex	~P60	Manual	Pico Pure RNA isolation kit	T7 IVT	10 micrograms	Affymetrix MOE430A	Sugino et al., 2006
S_g42_lg:h38blg,h38lg,h48lg_1	GABAergic Interneurons, PV+	Thalamus (Lateral Geniculate Nucleus)	~P60	Manual	Pico Pure RNA isolation kit	T7 IVT	10 micrograms	Affymetrix MOE430A	Sugino et al., 2006
S_g42_p7:v2_H52P7,v2_H65P7,v2_H85P7	GABAergic Interneurons, PV+, P7	Somatosensory Cortex	P7	Manual	Pico Pure RNA isolation kit	T7 IVT	10 micrograms	Affymetrix 430 2.0	Okaty et al., 2009
S_g42_p10:v2_H47P10,v2_H71P10,v2_H72P10	GABAergic Interneurons, PV+, P10	Somatosensory Cortex	P10	Manual	Pico Pure RNA isolation kit	T7 IVT	10 micrograms	Affymetrix 430 2.0	Okaty et al., 2009
S_g42_p15:v2_H34P13,v2_rhwj1,v2_rhwj2	GABAergic Interneurons, PV+, P13-P15	Somatosensory Cortex	P15	Manual	Pico Pure RNA isolation kit	T7 IVT	10 micrograms	Affymetrix 430 2.0	Okaty et al., 2009
S_g42_p25:v2_H48P25,v2_H53P25,v2_H55P25	GABAergic Interneurons, PV+, P25	Somatosensory Cortex	P25	Manual	Pico Pure RNA isolation kit	T7 IVT	10 micrograms	Affymetrix 430 2.0	Okaty et al., 2009
S_g42_rwt:v2_rhw38,v2_rhw54,v2_rhw60	GABAergic Interneurons, PV+	Motor Cortex	~P45	Manual	Pico Pure RNA isolation kit	T7 IVT	10 micrograms	Affymetrix 430 2.0	Okaty et al., 2009
