# Supplementary material for: A Quantitative Comparison of Cell-Type-Specific Microarray Gene Expression Profiling Methods in the Mouse Brain
Source: PLoS One. 2011 Jan 27;6(1):e16493. doi: 10.1371/journal.pone.0016493 (PMC3029380; doi:10.1371/journal.pone.0016493)
Supplement: Table S3 — Immediate Early Genes, Apoptosis Genes, and Stress genes (see Methods ). (XLS) [file pone.0016493.s012.xls]

## Sheet: Sheet1
Immediate Early Genes	Apoptosis Genes	Stress Genes
Slc2a3	Psmc3	EG667759 ///Gm1821 /// LOC218963 /// LOC667066 /// Ubb
Plau	Psmd3	Psmb5
Egr1	Psmb5	Gm1821 /// Ubb
Mcl1	Psmd11	Gclc
Gadd45b	Nmt1	Hspa8
Egr3	Pak1	Tor1a
Gbp1	Spna2	Map2k1
Tnfaip3	Ubc	Mknk1
Nr4a3	Psmb2	LOC100047214///Pink1
Fos	Psma6	Higd1a
Srf	Stk25	LOC675560 /// Map4k3
Dusp6	Psmb4	Ahsa1
Ier3	Psma2	Sod2
Nr4a1	Psmc2	Kin
Dusp1	Psmd7	Taok3
Bhlhb2	Psme1	Gclm
Ldlr	Dynll1	1110039B18Rik
Jun	Psmb3	Hspe1
Ctgf	Ywhae	Prkab1
Nfkbia	Psma1	Uchl1
Junb	Psmd8	Hspa4
Il6	Psma5	Ndufs8
Flg	Bcap29	Prkra
Zfp36l2	Mapk10	Prkag2
Nr4a2	Psmd9	Hsp90aa1
Zfp36	Cycs	Ndufa12
Fosb	Psmb7	Stip1
F3	Psmd13	2310016C08Rik
Cebpd	Spnb2	Sod1
Atf3	Rps6kb1	1425512_at
Pmaip1	Ywhab	Higd1a /// LOC100042265 /// LOC100045763
Cyr61	Akt3	Prnp
Gem	Ripk1	Ndufa6
	Psma4	Eif2s1
	Mapk9	Gpx4
	Psma7	EG637273
	Bcap31	Sumo1
	Psmc4	1416035_at
	Lmnb2	Ahsa2
	Kpna4	Prdx2
	Bcl2l11	Hspa9
	Ywhaz	Atf4
	Ppp3cb	Mapk14
	Psmc5	Csde1
	Gzmb	Mink1
	Psmc1	Srxn1
	Sgk1	Hsp110
	Dst	Oxt
	Psmd6	Prkrir
	Psmd2	Eif2b5
	Lmnb1	Rps6ka2
	Kpna6	Gsk3b
	Psmd5	Herpud1
	Diablo	Anxa7
	Psmb1	Ndufs2
	Lmna	Hspa4l
	Psmd4	Hsp90b1
	Psmd14	Prdx1
	Pak3	Hsp90ab1
	Cdh2	Gpx1
	Psmd1	Diablo
	Macf1	Clu /// LOC146120
	Ppp3r1	Hmox1
	Bad	Ddit3
	Psmb10	Hspa14
	Kpna1	Src
	Tnfsf10	Vac14
	Traf2	Dnajb1
	Spnb1	Hif1a
	Tnfrsf22	Ctsb
	Ppp3cc	Tat
	Tnfrsf23	Eln
	Plec1	Jmy
	Psmb8	Hnf1a
	Tnf	Ercc2
	Ptk2	Ern1
	Bcl2l1	Arhgef10l
	Psmd10	Map2k7
	Pak2	Trpv4
	Vill	Gpx6
	Rps6kb2	Rag2
	Acin1	Idh1
	Bid	Fgf10
	Mapt	Hspb7
	Cdh3	Gypa
	Bbc3	2900006A08Rik
	Fadd	Rhoa
	Sgk3	Pnkp
	Tradd	Tacc3
	Rock2	Hspb2
	Kpna3	Gpx5
	Txk	Aqp2
	Psmb9	Prkag1
	Birc3	Eif2ak1
	Psmc6	Cygb
	Stk24	Dnahc1
	Itk	Cirbp
	Bmf	Glp1r
	Btk	Avp
	Jup	Hsf1
	Dbnl	Ahr
	Tec	Oxsr1
	Fasl	Tpo
	Ptk2b	Atf6
	Psmf1	Xpa
	Scin	G6pdx
	Ppp3ca	Rnf7
	Casp6	Hyou1
	Casp3	Eif2ak4
	Bax	Errfi1
	Vil1	LOC622757 /// LOC676501
	Tnfrsf1a	Mpo
	Avil	Map4k1
	Dsg2	Nr0b1
	Mapk8	Hspa2
	Gzmg	Eif2ak3 ///LOC147634
	Tnfrsf10b	Dhcr24
	Gzmc	Trp53inp1
	Gas2	Dusp10
	Gsn	Mapk11
	Dffa	Als2
	Casp8	Hspa5
	Bak1	Cat
	2610018G03Rik	Cln8
	Dynll2	Ppp3ca
	Birc2	Lpo
	Cdh4	Casp3
	Gzmd	Apoe
	Casp7	Abca7
	Fas	Crhr1
	Prkcd	Trap1
	Apaf1	Tsc22d4
	Prkcq	Pla2g1b
	Bmx	Avil
	Psma8	Hspa1l
	Akt2	Mtf1
	Nmt2	Map4k5
	Sgk2	Ern2
	Dffb	Smpd3
	Rock1	Krt20
	Cyct	Tsc22d3
	Gzme	Nqo1
	Ctnnb1	Ppp1r15b
	Vim	Gab1
	Hist1h1e	Gatm
	Pmaip1	Hsp25-ps1
	Kpnb1	Txndc4
	Cdh1	1425513_at
		LOC100048537
		Hspa1a
		Hsf4
		Ube3a
		Sorbs3
		Gpx7
		Sorbs1
		Tmod1
		Sord
		Hspb3
		Txnrd1
		G6pd2 /// G6pdx
		Gpx2
		Mtap7
		Pdia5
		Map4k4
		Idh2
		Hsf2
		Eif2ak3
		2310016C16Rik
		Ptgs1
		Epx
		Hspa1b
		Gpx3
		Hspb8
		Edg1
		Hspa12b
		Hspa8 /// LOC624853 /// LOC641192 /// LOC666031
		Txnip
		Mmp14
		Ptgs2
		Aass
		Serpinh1
		Gal
		Hspb1
