# Supplementary material for: A Quantitative Comparison of Cell-Type-Specific Microarray Gene Expression Profiling Methods in the Mouse Brain
Source: PLoS One. 2011 Jan 27;6(1):e16493. doi: 10.1371/journal.pone.0016493 (PMC3029380; doi:10.1371/journal.pone.0016493)
Supplement: Table S5 — Glia-enriched genes. (A) Astrocyte enriched genes and the corresponding fold enrichment, and t-test p-value for each gene. (B) Oligodendrocyte enriched genes and the corresponding fold enrichment, and t-test p-value for each gene. (XLS) [file pone.0016493.s014.xls]

## Sheet: Supplemental Table 5a
Gene Symbol	Fold Astrocyte Enrichment	t-test p-value
Aqp4	148.172	0
Gja1	146.132	0
Mlc1	120.812	0
Apoe	109.781	0
Slc1a3	95.8125	0
Vim	83.1966	0
Vcam1	82.0747	0
Mgst1	74.4889	0
Fabp7	72.7672	0
Atp1a2	72.415	0
Id3	64.7109	0
F3	61.1259	0
Aldoc	52.7407	0
Timp4	51.611	0
Aldh1a1	50.0756	0
Ppap2b	45.7531	0
EG666422 /// EG666875 /// LOC668576 /// LOC675010 /// LOC675316 /// LOC675710 /// LOC677380 /// Phgdh	44.7339	0
Id4 /// LOC100045546	43.9863	0
Itgb5	43.1117	0
Pla2g7	42.9858	0
Igfbp2	41.4015	0
EG668771 /// LOC665516 /// LOC666036 /// LOC675316 /// Phgdh	40.7556	0
Fgfr3	40.2479	0
Aldh1l1 /// LOC100047937	40.2272	0
Zfp36l1	39.5155	0
Acsbg1	39.3638	0
Qk	39.2462	0
Slc9a3r1	38.3878	0
Sepp1	37.1905	0
Ezr /// LOC100044177	36.9519	0
Ntsr2	34.6003	0
Dio2	34.1643	0
Ccdc80	33.9568	0
Gstm1	32.0435	0
Tnfaip8	32.003	0
LOC100045567 /// LOC667034 /// Pnp	31.9838	0
Tlcd1	30.5468	0
Gpr37l1	29.6849	0
Tmem166	29.6717	0
LOC100046056 /// Pbxip1	29.092	0
Tlr3	28.5614	0
Slco1c1	28.0684	0
Mt2	27.9254	0
Emp2	27.4215	0
Sox2	27.4007	1.37668e-14
Slc14a1	26.9625	0
Pmp22	26.4538	0
Olig1	26.3604	5.01414e-11
Pdlim4	25.6689	0
Zfp36l2	25.4637	0
LOC100046740	25.1539	0
Mfge8	25.0301	0
Pdgfrb	24.8561	0
Nfe2l2	24.8022	0
LOC100044204 /// Selenbp1	24.7628	0
S100a6	24.463	0
Smpdl3a	24.4452	0
Bcan	24.278	0
Acss1	24.2427	0
Cd9	24.1054	4.44089e-16
Gjb6	23.9342	0
Gfap	23.5137	0
Cldn10	23.4544	0
Kcnj10	23.0491	0
Ttpa	23.022	0
Cth	22.8639	0
Notch2	22.7734	0
Edg1	22.572	0
Ppp1r3c	22.2189	0
Lcat	22.0102	0
Pdk4	21.9521	0
Itih5	21.9273	0
Itih3	21.7304	0
1200009O22Rik	21.4923	0
Lxn	21.3893	0
2310016C16Rik	21.3651	0
Cyp2j9	21.3269	0
Scrg1	21.0285	0
Slc13a3	20.6751	0
LOC100045546	20.1869	2.24265e-14
Psat1	20.1133	2.22045e-16
Pttg1ip	19.8548	0
Pdlim5	19.7409	0
Axl	19.6846	0
LOC100045567 /// Pnp	19.6805	0
Gldc	19.5318	0
Fxyd1	19.5217	0
Cnn3 /// LOC100047856	19.4169	0
Ptprz1	19.3704	4.44089e-16
Cxcl14	18.8706	2.03615e-13
Elovl2	18.388	0
Il33	18.3822	0
Sept8	18.3577	0
EG627427 /// EG666422 /// EG666875 /// EG668771 /// LOC224870 /// LOC382931 /// LOC385344 /// LOC545530 /// LOC630761 /// LOC630896 /// LOC637235 /// LOC665516 /// LOC666036 /// LOC668506 /// LOC668576 /// LOC675010 /// LOC675316 /// LOC675710 /// LOC677380 /// Phgdh	18.2574	0
2310033F14Rik	18.206	0
Ctsc	18.1556	0
Gstk1	18.1474	0
Htra1	18.0853	0
Mt1	17.9088	0
Ifitm3	17.8166	0
Clic4	17.6935	6.12843e-14
Oaf	17.5284	0
Prdx6	17.5133	0
Gprc5b	17.5089	0
Soat1	17.3797	0
Papss2	17.2329	0
Cdc42ep4	17.2233	0
Cyp4f14	17.0995	0
Mmd2	16.9327	6.66134e-16
Jam2	16.8904	0
LOC100046740 /// Sparc	16.8818	0
AI464131	16.7201	0
Asrgl1	16.6045	0
Efemp1	16.2515	0
Zfyve21	16.2288	0
Scara3	16.0598	0
Thrsp	16.0361	1.9984e-15
Ndrg2	15.924	0
Rlbp1	15.7728	0
Slc1a2	15.6875	0
Igfbp5	15.673	0
Cyp2d22	15.6495	0
Crot	15.5709	0
Osmr	15.4246	0
Lhx2	15.3402	0
Slc38a3	15.2457	0
Cyr61	15.1382	0
Vamp8	15.1251	0
Hadh	15.0832	0
Scd1	15.0441	0
Ntrk2	14.9203	0
Fads2	14.8815	0
Mdfic	14.8594	0
Fermt2	14.7823	0
Acadl	14.6734	0
Mertk	14.5495	0
Ttr	14.4407	1.50127e-10
Acot1 /// LOC100044830	14.3739	0
Ppic	14.3672	0
LOC100047484 /// Stxbp3a	14.2444	0
Plekhb1	14.1055	3.66374e-14
Tmbim1	14.0633	0
Fmod	13.9877	0
Gng12	13.9149	4.44089e-16
Slc7a10	13.9091	0
LOC100042616	13.8989	0
Gng5 /// LOC100041120 /// LOC100041703 /// LOC100043507 /// LOC100044719 /// LOC100045733 /// LOC100045948 /// LOC100047170 /// LOC100048366 /// LOC100048410	13.783	4.74731e-13
Sat1	13.7726	0
S100a1	13.7408	0
LOC100045055 /// Rbp1	13.7272	0
Cd44	13.7037	0
Galnt4	13.6311	0
Prodh	13.5058	0
Aldh6a1	13.4912	0
2810459M11Rik	13.4188	0
Pdpn	13.4017	0
Trip6	13.3752	0
Adhfe1	13.2354	0
Nde1	13.1532	0
Ssfa2	13.1016	0
Sdc4	13.0697	0
Pgcp	13.0256	0
Gpam	13.0061	0
Cbs	12.9137	0
Mmp14	12.8709	0
Cbr3	12.7844	0
Appl2	12.7524	0
Cyp7b1	12.5753	0
Smo	12.5539	0
Fkbp10	12.4267	0
Ndph	12.3386	0
Metrn	12.3333	0
Rab31	12.2204	2.22045e-16
A2m /// LOC677369	12.1874	0
Abca1	12.1341	0
A830059I20Rik	11.9904	0
Lrig1	11.9789	0
Hist1h1c	11.9216	8.65974e-15
Fkbp9	11.681	2.49956e-12
Amot	11.659	0
Vcl	11.6539	0
Dock1	11.5646	0
Fgf1	11.5581	2.22045e-16
Id1	11.508	0
Itga6	11.5046	0
Gas1	11.4273	0
Cryab	11.4218	7.54645e-07
Clu /// LOC100046120	11.3923	0
Klf15	11.2717	0
Islr	11.2696	0
Tmem176b	11.2432	2.66454e-15
Tmem47	11.2296	0
S100a16	11.1341	0
Col4a5	11.0581	0
Hist1h2bc	11.0298	2.12275e-12
Phkg1	10.9898	0
Ttyh1	10.9225	0
Ramp1	10.9143	4.21885e-13
Rhbdf1	10.9016	0
Idh2	10.8094	0
Gli2	10.7956	0
Kctd5	10.7899	0
Dcxr	10.7786	0
S100b	10.7303	4.95092e-09
Ptch1	10.6461	0
Atp1b2	10.6198	0
Fzd2	10.6161	0
Serhl	10.5824	0
Timp3	10.5684	0
Cyp4f15	10.5232	0
Hrsp12	10.4563	0
Car2	10.4466	1.33005e-13
Lamp2	10.4257	0
Stk17b	10.4072	4.44089e-16
Fgfrl1 /// LOC100046239	10.3498	0
Gstm1 /// LOC100043965 /// LOC433943 /// LOC436518 /// LOC674086	10.3003	0
Tmem100	10.2645	0
Gem	10.2477	0
1700019G17Rik	10.2414	0
2010002N04Rik	10.2395	0
Chpt1	10.2189	0
Notch1	10.2009	0
Antxr1	10.1875	0
Efhd1	10.1715	1.33227e-15
C1qtnf5 /// Mfrp	10.1686	0
Myl9	10.0044	0
Mdk	9.979	0
Glul	9.97669	0
Suclg2	9.94446	0
Tnc	9.94016	0
Egfr	9.89659	0
Kif1c	9.88268	0
Slc15a2	9.843	0
Ptplb	9.77872	0
Txnip	9.77524	0
Smox	9.75439	0
Socs3	9.72228	0
Prkcn	9.68817	6.66134e-16
Nsbp1	9.65127	0
Pitpnc1	9.63684	0
Dtna	9.60787	0
Asph	9.58713	5.77316e-14
1500005I02Rik	9.57168	0
Myo6	9.55885	0
Ltb4dh	9.53264	0
Fcgrt	9.40816	0
Cpne3	9.36588	0
Nhsl1	9.36497	0
LOC100044341 /// Trps1	9.31203	0
Slc12a4	9.28806	0
Folh1	9.27321	0
LOC100047693 /// Pvrl3	9.27172	0
Oplah	9.21943	0
Fbxo2	9.18367	1.77636e-15
Rftn2	9.17541	0
Copz2	9.0913	0
Car8 /// LOC676792	9.07822	6.20962e-07
Sox9	9.03124	0
Zadh1	9.02449	0
Gsta4	9.00925	0
Sash1	9.00028	1.01918e-13
Acot1 /// Acot2 /// LOC100044830	8.99929	0
1455298_at	8.98928	0
Erbb2ip	8.96056	7.28463e-09
Abhd3	8.95023	6.78047e-10
Prkcm	8.90598	0
Ak3	8.90251	0
Slc4a4	8.84899	0
Slc16a1	8.848	0
Serpine2	8.82872	7.64767e-08
Pax6	8.79519	0
Tulp3	8.78964	0
Prom1	8.78191	3.8135e-10
Mid1ip1	8.76867	0
Phgdh	8.75888	0
Cd302	8.72641	1.11022e-15
Nope	8.68602	0
Pter	8.66463	0
LOC100047682	8.65168	0
Prelp	8.6359	0
Ifitm2	8.61437	0
Ddit4l	8.58697	0
Hist2h3c2	8.44358	0
Rras	8.406	0
Acaa2	8.36713	0
Rcn2	8.36024	0
Aldh7a1	8.3013	0
Klf4	8.25489	7.55618e-13
Ephx1	8.24228	0
Hist1h2bc /// Hist1h2be /// Hist1h2bl /// Hist1h2bm /// Hist1h2bp /// Hist2h2bb /// LOC100046213 /// LOC665622 /// RP23-38E20.1	8.23989	8.90399e-14
Abhd4	8.21663	2.22045e-16
Add3	8.18805	0
Fads1	8.16973	0
Nrarp	8.1397	0
Rdx	8.13685	2.73159e-12
Sc4mol	8.1234	1.07536e-12
Gpm6b	8.0762	7.4174e-11
Glud1	8.06263	0
Sspn	8.06136	0
Trp53inp1	8.03994	2.22045e-16
Hspb8	8.02348	1.35205e-11
Fzd6	7.98439	0
B2m	7.97494	2.22045e-16
Nkain4	7.9732	0
Lgals1	7.96996	2.39948e-06
Cmtm3 /// LOC100046883	7.95447	0
Tsc22d4	7.94374	0
Snap23	7.92321	0
Bmpr1a	7.89267	0
Ctnna1	7.89214	0
Zfp521	7.84927	1.09509e-08
Gng5 /// LOC100048410	7.84132	0
Plce1	7.81998	0
Slc41a1	7.80025	0
Mobkl1b	7.79614	0
Hmgb2	7.79465	0
Chi3l1	7.78283	0
Il18	7.77343	0
Fgfr2	7.74974	0
Lmcd1	7.73279	4.44089e-16
Gdf10	7.72783	0
Cyba	7.72614	0
Wwtr1	7.702	0
Sparcl1	7.66231	8.88178e-15
Hsd3b7	7.64942	0
1435870_at	7.63712	0
Lin7c	7.63605	1.12121e-11
Trim25	7.61634	1.9067e-12
Hrasls3	7.61216	0
Atp6v0e	7.58401	0
Npl	7.53956	0
Ednrb	7.51642	0
Cnp	7.51603	1.79033e-09
Fmo1	7.51423	0
Hopx	7.51281	0
LOC100039683 /// LOC100045937 /// Rpl13 /// Tax1bp3	7.46737	5.93214e-12
Mpp6	7.46192	2.22045e-16
Hes5	7.43584	4.15223e-14
Dbi	7.42219	0
4931406C07Rik	7.41956	0
Parp12	7.33139	0
Srebf1	7.32231	0
LOC100047966 /// Lrrc58	7.32017	2.22045e-16
Limd1	7.31852	0
Zic3	7.31084	6.66134e-16
Reep3	7.30833	5.52891e-14
Slc1a4	7.30023	1.11022e-15
Mical1	7.29431	6.66134e-16
Itgav	7.2871	4.00679e-12
Elavl1	7.26565	0
Rdh5	7.2485	0
Cklf	7.24609	0
Derl2	7.24521	2.22045e-15
Lgi4	7.21856	0
Smpd2	7.19833	0
Serpinh1	7.19577	0
Apcdd1	7.14652	1.31006e-14
Pm20d1	7.12133	0
LOC100045988	7.11817	0
Mboat5	7.11233	0
Peci	7.0981	0
Agt	7.05831	0
Cat	7.05436	0
Heph	7.04582	0
Adamts1	7.03427	0
Tst	7.02614	0
Gabrg1	7.00031	1.0876e-11
Zbtb20	6.99454	0
Asahl	6.98306	0
Dennd4c	6.97934	0
Lrp4	6.93457	0
Ak3l1 /// LOC100047616	6.91654	6.53144e-12
Tesk2	6.91158	2.22045e-16
Npc2	6.89335	7.81597e-14
Pygb	6.89278	0
0610013E23Rik	6.89097	0
Nt5dc2	6.88275	0
Mtmr10	6.87583	4.44089e-16
Phka1	6.84963	0
Gpld1	6.84531	0
Tjp2	6.83276	0
Lamb2	6.83087	0
Pltp	6.81499	0
Wnt7a	6.81132	0
Btg1 /// LOC100047353	6.80849	7.90434e-11
Nfkbiz	6.80198	0
Ptn	6.79842	7.52517e-09
Agl	6.78457	0
Msn	6.77943	0
Myo10	6.77269	0
Mt3	6.76283	3.57936e-13
Baalc	6.73667	0
Cyp4v3	6.73486	0
Psph	6.71641	2.22045e-16
Prkcdbp	6.6866	0
Pnrc2	6.68169	1.47975e-11
Lap3	6.67526	0
Rnaset2a /// Rnaset2b	6.64507	0
Cmtm6	6.63093	0
Aass	6.6099	0
Dmd	6.60289	0
Ephx2	6.59336	0
Sox21	6.57061	0
Bcar3	6.52924	0
Aldh2	6.52479	0
Rhoc	6.5246	0
Tubb2b	6.52279	2.72422e-07
Elovl1	6.52082	4.90776e-10
Wwc1	6.48899	0
Slc6a1	6.48036	7.09193e-05
Sept10	6.47779	0
Slc2a10	6.47744	0
5730469M10Rik	6.47716	0
Grin2c	6.47615	0
1500015O10Rik	6.4676	0
Cav2	6.46563	2.75135e-11
Entpd2	6.4428	0
Hsd11b1	6.43614	9.32587e-15
Acad11	6.39677	0
Ggta1	6.39518	0
LOC100042773 /// LOC634748 /// Tmed10	6.3558	8.63001e-11
Sgpl1	6.35456	0
Dhrs1	6.34905	0
Phkb	6.33129	0
Cav1	6.32608	1.12245e-10
Akt2 /// LOC100048123	6.31368	0
Foxo1	6.30454	0
Tspan12	6.29843	2.22045e-16
Fgfr1	6.29421	0
Gpr56	6.28907	0
1190005I06Rik	6.28564	0
Sox6	6.27924	2.21836e-07
LOC100047963 /// Tor3a	6.24669	0
1435833_at	6.22949	0
Cib1	6.22583	0
Kcne1l	6.22536	0
Klhl5	6.22472	1.46569e-11
Cd151	6.21859	0
Jun	6.20589	6.24149e-10
Hes1	6.2034	0
Nmi	6.19639	0
Tcf12	6.18978	5.39568e-14
S100a13	6.17903	0
Trib2	6.16449	7.19913e-12
Vamp5	6.16431	0
Pxmp2	6.15229	0
Sult1a1	6.13439	0
Krcc1	6.13171	0
Tcf3	6.12387	0
Rbbp9	6.10326	0
Ggh /// LOC667301	6.071	0
Pros1	6.05536	0
Gpt2	6.01991	2.22045e-16
Cml1	6.01662	0
Prss23	6.01597	5.89051e-06
Stxbp3a	6.00157	4.44089e-16
Hadhb /// LOC100048492 /// LOC623031	6.00088	0
Csrp1	5.99998	0
Rb1	5.99399	0
Cpt2	5.98748	0
Nedd9	5.98373	0
Anxa5	5.96525	4.70513e-13
Athl1	5.96069	0
S100a4	5.92752	0
2610034M16Rik	5.89056	0
Dhrs4	5.82671	0
Yap1	5.80839	0
Hsdl2	5.80828	1.24345e-14
Gpc4	5.77627	8.06022e-14
Clic1	5.75679	0
Pkd2	5.75608	0
Tmem51	5.75177	0
Slc25a20	5.74528	0
Pnpla7	5.7406	0
2010106G01Rik	5.73542	2.22045e-16
Gnai3	5.7044	9.59233e-14
Zic1	5.69551	1.09055e-05
1200009F10Rik	5.68703	0
Rock1	5.6809	2.22045e-16
Tom1l1	5.67895	0
M6prbp1	5.6756	0
Gusb	5.6674	3.10862e-15
Dci	5.65119	0
Tor1aip2	5.65048	0
Adam17	5.6475	4.88498e-15
Stard8	5.64571	0
Itsn1	5.64214	0
Ctdsp2	5.63311	0
Cst3	5.6272	0
Rab34	5.62454	0
Nfib	5.62432	4.00938e-08
LOC100047888 /// Ncan	5.6136	7.79816e-09
Oat	5.58431	0
Carhsp1	5.58408	1.34625e-08
Cflar	5.58339	0
Elovl5	5.57851	5.55112e-15
Decr1	5.55657	0
Prdx1	5.54955	0
Dfna5h	5.54855	1.52984e-11
Lgals3	5.54296	0
Hey1	5.53157	2.22045e-16
Fzd7	5.5302	0
Clybl	5.52041	4.27547e-12
Acsl6	5.50507	0
Eps8	5.50295	9.08271e-09
Ugp2	5.48896	0
Tmem123	5.47682	5.62004e-07
Ptpn13	5.47379	0
Etfa	5.47227	0
Gabpa	5.46694	0
Sh3bgrl	5.4531	4.996e-14
Golim4	5.44065	1.79412e-13
Vamp3	5.43864	1.15463e-14
E2f5	5.43317	0
Rab7l1	5.43029	0
Cd164	5.42671	6.32827e-14
Bhlhb2	5.42346	0
Usp53	5.41773	0
Necap2	5.41566	0
Dkk3	5.37028	3.37126e-07
LOC100046044 /// Nr2f1	5.36833	2.08766e-12
Snta1	5.36704	0
Syngr2	5.35255	5.08393e-12
Mtfr1	5.34724	2.06987e-09
Efemp2	5.33579	0
Dbt	5.32404	2.77556e-14
0610040J01Rik	5.32146	0
Akt2	5.3	0
Epb4.1l2	5.28133	8.48164e-10
Tcn2	5.27955	0
LOC100046393 /// LOC545704 /// LOC666386 /// Ppp2r5a	5.26889	7.77156e-15
Tmod3	5.25526	0
Hapln1	5.25095	2.22045e-16
Ctgf	5.2459	1.6396e-09
Yes1	5.23605	5.55112e-15
Nras	5.23156	7.61122e-10
St6gal1	5.2196	2.39808e-14
Hacl1	5.21484	0
Cbfb	5.20775	3.35287e-14
Rbpms2	5.17359	0
Tnpo1	5.11917	1.11022e-15
Ctdsp1 /// LOC100047249	5.11804	0
Tspo	5.10709	8.88178e-16
C4b /// LOC675521	5.10679	0
Olig2	5.10308	2.30945e-07
Arhgap18	5.1007	0
Cald1	5.09815	9.92952e-11
Plxnb2	5.08542	0
Loh11cr2a	5.0828	0
Hist1h4i	5.07821	6.66134e-16
Acadm	5.07467	0
Vegfc	5.06513	0
Prrx1	5.0636	0
Meis1	5.03994	1.97471e-10
Cmbl	5.03876	2.55171e-11
Spred1	5.03057	1.77636e-15
Rhoq	5.02849	2.22045e-16
LOC100044570	5.02676	0
Dusp6	5.02439	1.00686e-09
St13	5.02375	0
Litaf	5.01936	1.03184e-12
Chst2	5.00577	0
Foxn2	5.00417	2.369e-10
Elk3	4.99346	0
Eps8 /// LOC632638	4.96004	8.87716e-10
1110002B05Rik	4.94857	1.13097e-08
Gadd45g	4.94694	0
Pacrg	4.93179	0
Ctsz	4.92338	0
Upp1	4.91927	0
Serpina3n	4.91664	1.21738e-11
1810011O10Rik	4.91141	0
Idi1	4.91106	2.79516e-10
Rhoj	4.90768	0
Ugt1a1 /// Ugt1a10 /// Ugt1a2 /// Ugt1a5 /// Ugt1a6a /// Ugt1a6b /// Ugt1a7c /// Ugt1a9	4.9046	8.88178e-16
Col1a2	4.89723	0
1110054M08Rik	4.89504	0
Hbegf	4.85989	1.21081e-12
Celsr1	4.85681	0
Gstt1	4.84428	7.32747e-15
Taf13	4.83733	2.57572e-13
LOC635075 /// Rbl2	4.8186	1.66533e-13
Farp1 /// LOC100045542	4.7893	1.55431e-14
Mtm1	4.78745	0
Emp1	4.77454	0
Tsc22d3	4.77423	0
Ccnd2	4.76573	4.17869e-09
Tiparp	4.76106	0
Nek6	4.75851	0
Lrrc16	4.75305	9.54792e-15
Aox1	4.74419	0
Sypl	4.74248	8.98058e-10
Cpt1a	4.73914	0
Nudt7	4.72564	3.55271e-15
Itgb1	4.70726	9.46421e-09
Sdsl	4.70367	0
Cables1	4.69934	0
Wipi1	4.69158	0
Cnn3	4.68548	0
Slc35d1	4.68352	0
Sqrdl	4.67562	0
Dbp	4.67429	1.87406e-13
Tjp1	4.66931	2.34412e-12
Cyp2j6	4.6677	5.37543e-10
Inhbb /// LOC100046802	4.66523	1.11688e-13
Tpm4	4.66485	7.21645e-14
Retsat	4.66206	0
Nme7	4.65225	0
Ampd3	4.64374	4.69202e-12
Ryk	4.64081	0
Slc2a1	4.63888	0
Ghr	4.62999	0
Hist1h4a /// Hist1h4b /// Hist1h4c /// Hist1h4h /// Hist1h4i /// Hist1h4j /// Hist1h4k /// Hist1h4m /// LOC100041230	4.6284	1.86384e-12
Crlf3	4.62342	0
Arhgap12	4.62267	3.98792e-13
P4ha1	4.6214	1.31006e-14
Asf1a	4.61917	7.49401e-13
Bgn	4.61387	6.88338e-15
Rapgef3	4.60051	0
Dlg5	4.59982	0
Idh1	4.59521	2.64284e-08
Thbs3	4.59279	3.51934e-11
Itga7	4.59134	0
Hey2	4.58425	0
Glycam1	4.57527	0
Parp3	4.56444	0
Rhpn2	4.56128	0
Atf1 /// LOC100047421	4.54925	2.22045e-16
Bcl10	4.54852	0
Gsn	4.53514	7.40906e-05
Casp6	4.52718	0
Dusp1	4.51358	5.17142e-13
Tank	4.50241	9.76996e-15
Plscr1	4.49957	0
Dph4	4.49704	7.14584e-12
Cyfip1	4.48684	5.63993e-13
Sap30	4.48336	9.54792e-15
BC013529	4.48231	0
Usp38	4.47386	0
Scg3	4.47331	0
LOC100046567 /// Tmed5	4.47215	0
Aff1	4.4618	2.01916e-10
Cdc42	4.46089	3.3813e-12
Serping1	4.45857	0
LOC100040803 /// LOC100045882 /// Slc20a2	4.45396	0
Id4	4.44745	1.9984e-15
Kcnk1	4.44645	0
Hadhb	4.43736	9.67915e-12
Slc46a1	4.43102	0
Phldb2	4.42002	0
Nupr1	4.419	0
Nuf2	4.41138	0
Aldh1a7	4.40671	0
Phlpp	4.40561	2.22045e-16
Laptm4a	4.40348	0
Ttc23	4.39174	0
Gatm	4.38995	2.0408e-06
Mgll	4.37263	5.10056e-07
Il11ra1 /// Il11ra2 /// LOC100038993	4.36601	0
Ss18	4.34892	1.0143e-11
Tnfrsf1a	4.34361	0
Zfp191	4.32868	1.03495e-12
Rorb	4.31603	0
Rnf138	4.30777	2.68008e-13
LOC632101 /// Mcl1	4.30627	0
Il6st	4.30372	0
Cml5	4.30249	0
Wasf2	4.28947	5.77316e-15
Gstm5	4.28684	0
Sept9	4.27463	2.22045e-16
Hbp1	4.27053	0
Tmem98	4.26973	6.91937e-10
Nid1	4.2688	0
Ahcyl1	4.26594	0
1452287_at	4.24666	0
EG433230	4.24535	0
Pfkfb3	4.24458	0
Mosc2	4.2426	0
Capn2	4.24181	0
LOC631582 /// Tubb2a-ps2 /// Tubb2b	4.24126	9.91474e-12
Cox4nb	4.24117	0
Ankrd40	4.22922	6.14429e-11
Metap2	4.22709	1.69129e-11
Plagl1	4.21649	2.57093e-10
Itpkb	4.21473	0
0610007C21Rik	4.21426	1.35447e-14
Llgl1	4.21402	8.84093e-12
Efs	4.2138	2.50687e-08
Tprkb	4.21261	0
Lrp10	4.20819	0
Hspa2	4.2001	4.21885e-15
Ppara	4.19903	0
Fstl1	4.1974	2.33443e-06
Slc3a2	4.19621	0
Adk	4.19545	1.11022e-15
Plekhg2	4.19278	0
Galc	4.19082	1.17506e-12
Mfsd1	4.19008	2.22045e-16
Gna13	4.18809	0
Lass2	4.18508	6.63086e-09
Tnks2	4.17858	1.15463e-14
Gbp3	4.17721	0
Lrrc8a /// Phyhd1	4.17184	0
LOC100047857	4.1622	1.9984e-14
Calml4	4.1444	0
Enah	4.1415	0
Mettl7a	4.13723	1.77636e-15
1500003O22Rik	4.13133	0
Sgce	4.12987	8.58646e-13
Ddah2	4.12349	1.31228e-13
Metrnl	4.11955	0
Scd2	4.11871	9.32587e-15
Angptl4	4.10956	0
Pygm	4.10405	0
Ech1	4.10379	0
LOC100046895 /// Qk	4.10053	4.35184e-08
LOC640441 /// Thbs1	4.08676	2.46914e-13
Tmed7	4.0853	6.35003e-12
Echs1	4.08068	2.77556e-14
Etfdh	4.0798	0
Gspt1	4.07757	2.34887e-09
Smad6	4.07402	0
Gnai2 /// LOC100045883	4.07391	4.44089e-16
Dazap2	4.07067	0
Fbxo8	4.06974	5.14389e-11
AW050213	4.06061	0
Acta2	4.05485	3.93019e-12
Nudcd2	4.05434	3.1863e-09
Rasa2	4.04925	0
Lims1	4.04463	0
Gpr37	4.03963	0.000127558
Tagln	4.03621	3.35287e-14
Gltp	4.0286	6.77759e-07
Ddr1	4.02578	1.92143e-10
Fkbp7	4.0249	0
Glo1	4.02338	0
Hip1	4.02309	2.76023e-10
Immp1l	4.00782	8.49052e-08
T2bp	3.9999	0
Ctnnal1	3.99971	2.4445e-10
Cyp51	3.99743	2.87772e-08
Rasa3	3.99585	1.30118e-13
Gbp6 /// LOC100047881	3.9937	0
LOC100039683 /// LOC100045937 /// LOC100047518 /// Tax1bp3	3.99081	0
Agpat3	3.98431	0
Hk2	3.97874	0
Tm4sf1	3.97211	4.40803e-12
Spry2	3.97202	4.69758e-11
4732435N03Rik	3.97166	2.53766e-11
Crip2	3.96729	1.30632e-05
Limch1	3.9639	4.76649e-07
Pcx	3.96113	0
Pxn	3.95745	9.79037e-11
Bet1	3.95609	1.91934e-08
Hspb1	3.95487	1.2228e-05
Aard	3.91816	1.47821e-10
Tmem176a	3.91265	3.89169e-08
Gdpd2	3.90735	0
Rrbp1	3.90693	2.05171e-11
LOC433328 /// LOC677340 /// Plscr1	3.90444	0
LOC100048021	3.89965	2.12372e-10
Chrdl1	3.89474	0
D430028G21Rik	3.8941	0
4632428N05Rik	3.89187	0
Eml3	3.88698	0
Ctsl	3.87715	1.23457e-12
Bckdha	3.87552	0
Pld2	3.87497	0
Tpcn1	3.86103	0
Kcnk2	3.86076	2.89288e-07
Sorcs2	3.86058	7.19713e-12
Cdh2 /// LOC100044363	3.8526	1.91913e-12
Tgfb2	3.85179	1.82645e-09
Vit	3.84564	1.96954e-13
Rab30	3.84552	1.08802e-14
Dhrs3	3.83898	8.14904e-14
Itpr2	3.83272	1.83297e-06
1456182_x_at	3.83242	8.56478e-05
Gm2a	3.83154	0
Ccnd3	3.83146	0
Ttc30b	3.82402	8.12683e-14
Cxcr7	3.82319	1.20888e-09
Lyrm5	3.81813	5.45141e-08
5830417C01Rik	3.81745	0
Stard5	3.81722	0
As3mt	3.81348	4.80264e-10
Entpd5	3.80921	4.54969e-12
Swap70	3.79262	0
Kcnn2	3.78965	2.92546e-10
Tapbp	3.78861	2.22045e-16
Pawr	3.78837	6.75016e-14
Skap2	3.77995	2.22045e-16
Gab1	3.77927	6.27915e-08
LOC100048397 /// Rap1b	3.74561	3.35259e-09
Btd	3.74543	0
Pex11a	3.74195	0
Cdc42ep1	3.74031	1.805e-12
Pex2	3.73337	2.38698e-12
Acadvl	3.73106	0
Tmed5	3.72207	2.85014e-11
Nfix	3.72184	0.000485312
Gnb1	3.72001	3.67995e-12
1436570_at	3.71453	4.62359e-09
S100a11	3.71208	1.66729e-06
Ezh2	3.70487	1.29428e-08
BC010304	3.70043	8.61533e-14
Mobkl1a	3.69608	6.66134e-16
2310043N10Rik	3.6919	0
Ccdc102a	3.68894	0
LOC100044115 /// Rin2	3.68104	0
Ptplad2	3.67763	0
Ormdl2	3.67659	1.32121e-11
Ramp2	3.67544	1.42331e-13
Wdr20a	3.66537	7.60976e-11
Loxl1	3.66384	0
Hsd17b4	3.66013	0
Pdgfc	3.65901	0
Sardh	3.65607	0
2900062L11Rik	3.65524	1.5099e-14
Ivd	3.65517	0
Npc1	3.65515	6.48502e-08
1435129_at	3.63493	9.95548e-05
Hibadh	3.63056	0
Plod1	3.62634	1.69351e-11
Fusip1	3.62219	1.5854e-13
Ppm1m	3.61946	1.12799e-11
LOC100044170 /// Xrcc4	3.61804	7.19418e-11
Adfp	3.61615	7.41629e-14
Pik3c2a	3.61327	8.87668e-12
Nek7	3.603	1.56915e-05
Bnip2	3.59467	1.53144e-12
Fars2	3.59137	2.59773e-08
A630072M18Rik	3.59058	0
Fzd4	3.58689	0
Tpp1	3.57354	1.11022e-15
Prrx2	3.57254	0
Dag1	3.57169	2.22045e-16
Parva	3.56571	3.94116e-10
Ssr3	3.56486	0
Abat	3.56423	2.29516e-06
Trim37	3.56313	1.10227e-10
1810021J13Rik	3.56111	8.88178e-16
Abhd5	3.56092	4.02123e-13
Rab9	3.55734	3.77476e-15
Bambi	3.555	0
Tspan14	3.55356	1.31995e-09
Sdc2	3.55059	7.73159e-13
Uxt	3.54499	4.8723e-06
Fjx1	3.54352	2.1609e-08
1438642_at	3.54279	2.1334e-12
Crry	3.53402	0
LOC100048076 /// Smad4	3.53328	4.30065e-10
Tob1	3.53217	5.26392e-11
Mboat2	3.53084	1.17111e-11
Frmd4b	3.52756	0.000434485
Ifrd1	3.52089	5.70655e-14
Mfn1	3.51603	0
Mettl7a /// Ubie	3.51513	8.00535e-11
Egfl6	3.51301	0
Ptbp1	3.50632	0
Plat	3.50541	5.05063e-07
Notch3	3.50224	0
Gpr125	3.49939	1.46812e-07
Eif4ebp1	3.49824	0
Rdh10	3.49588	0
Sc5d	3.49302	1.5511e-09
Xist	3.49185	0.000121643
Hsd17b10	3.49182	0
Gabrb1	3.48942	5.77442e-05
Slc22a4	3.4772	0
Rrs1	3.47439	1.5612e-12
Ltbp3	3.47032	8.57536e-11
Cd81	3.46361	2.22045e-15
Echdc1	3.4628	2.22045e-16
LOC100046096 /// Rnf130	3.46026	2.0353e-09
Tgds	3.45133	0
Cdc73	3.44411	0
Hmgn1	3.44401	1.9118e-13
Bmp6	3.44084	0
Snag1	3.44036	1.06191e-10
Nfkbia	3.43472	0
Rbm7	3.43269	1.2454e-11
Crtap	3.42183	7.34968e-14
Mxd4	3.42066	1.4887e-11
Arl6ip6 /// LOC674449	3.42049	1.40888e-10
Usp1	3.41982	1.95123e-08
Casp7	3.41967	2.22045e-16
Gnpda2	3.41882	2.51927e-09
Fgd6	3.4182	0
Hist1h3a /// Hist1h3b /// Hist1h3c /// Hist1h3d /// Hist1h3e /// Hist1h3f /// Hist1h3g /// Hist1h3h /// Hist1h3i /// Hist2h2aa2 /// Hist2h3b /// Hist2h3c1 /// Hist2h3c2	3.41676	0
Calu	3.41621	3.02203e-13
Ilk	3.41555	3.93774e-12
Dhrs7	3.41448	6.2883e-13
Mageh1	3.41216	5.9952e-15
Bxdc5	3.4099	6.10598e-11
Stk38	3.40138	8.12683e-14
LOC433749 /// LOC631743	3.40041	1.9702e-12
Anxa3	3.39571	1.49322e-08
Eif4e2	3.39409	8.58153e-06
Pnpla2	3.39376	0
Slc31a1	3.3902	1.20062e-10
Centd1	3.38179	8.65646e-06
Prdm5	3.38064	0
Twf1	3.37694	8.88178e-16
Stx2	3.37538	2.58965e-09
Asah1	3.37244	0
Npepl1	3.37084	0
Csad	3.36604	1.34555e-09
Rcn1	3.36326	6.31974e-05
Ccdc34	3.36258	2.22045e-16
Ctbp2	3.35192	8.10829e-09
Slc25a15	3.33907	1.28327e-07
Tmem179b	3.33897	2.30993e-12
Rarres2	3.33892	0
Ccdc90b	3.3387	9.30465e-10
Vav3	3.33594	1.45173e-12
Spag5	3.33244	1.0876e-08
Vwa1	3.33085	0
Stag2	3.32915	2.29949e-12
LOC100046741 /// Nxn	3.32441	1.15463e-14
Ap3m1 /// LOC544716 /// LOC636327	3.32403	4.82947e-13
Rreb1	3.32272	2.78149e-08
Smndc1	3.31749	4.78826e-11
Osgep	3.3168	1.8987e-12
Sumf1	3.31653	6.33334e-06
Elf1	3.31586	6.6458e-13
Lactb2	3.31446	1.55431e-15
Zfp36	3.30947	1.45921e-11
Ctbs	3.30429	0
Anxa1	3.30275	5.86694e-10
Map4k5	3.29793	7.787e-08
Dera	3.29578	0
Rhoa	3.29405	1.55209e-13
Rai14	3.29157	2.11543e-08
Fbln5	3.28942	1.36776e-09
Mpp5	3.28899	1.24162e-10
Vnn1	3.2888	0
Vgll4	3.28076	1.45439e-13
4930420K17Rik	3.28026	0
Ddit4	3.27253	1.21101e-09
Lats2	3.27215	0.000176403
Pdia3	3.27008	5.82796e-08
Rab33b	3.26897	6.90559e-14
Abi1	3.26769	3.334e-12
Marcks	3.26737	0.000179804
LOC100047937	3.2664	0
Klf2	3.26585	3.77476e-14
Efhd2 /// LOC100048188	3.25995	1.42918e-06
Ckap5	3.25835	0
Peli2	3.25789	4.21885e-15
Slc27a1	3.25335	0
Gpm6a	3.24687	1.18404e-06
Sept2	3.24396	1.94755e-12
Suox	3.24373	0
H3f3b	3.23904	2.23192e-08
Rwdd4a	3.23836	1.89052e-08
Purb	3.23691	3.73035e-14
Plscr2	3.22481	0
Stt3a	3.223	1.29157e-10
Dnase2a	3.21606	3.62777e-07
Nat2	3.21392	0
Clcc1	3.21026	0
Rnf13	3.21017	2.00267e-08
Ctf1	3.20984	0
Cspg5	3.20517	7.33762e-06
Tubb6	3.2021	0
Zadh2	3.19685	1.14164e-11
Nnt	3.19552	0
BC053440	3.19477	1.37315e-08
Ltbp1	3.1939	2.66454e-15
Hnrpf /// LOC637008	3.19286	9.52571e-11
Slc7a11	3.1914	0
Evi5	3.18984	1.17439e-12
Slc35f5	3.18902	1.14575e-13
Map4k4	3.1878	5.91357e-07
Igfbp7	3.17923	6.47904e-12
Cdh11	3.17852	1.18053e-07
Maff	3.17163	0
LOC100041156 /// LOC100041932	3.17143	4.72943e-10
Prdx4	3.16888	2.2328e-07
Ugdh	3.1676	1.64839e-10
Syf2	3.16677	1.19609e-11
Eed	3.16548	3.79949e-08
Alg14	3.16455	4.93068e-11
D3Ucla1	3.16399	8.9706e-14
Cnn2	3.15776	2.75095e-08
Sp3	3.15761	1.42609e-10
Reck	3.15463	2.22045e-16
Fech	3.14957	6.52618e-07
Lrrc8a	3.1482	4.66294e-15
Tmem170	3.14647	1.66191e-08
Hnrpf	3.14463	4.78728e-12
Mia1	3.14291	0
Cntf /// Zfp91-cntf	3.14148	0
Tmco1	3.14104	4.90719e-14
D15Ertd621e	3.13871	2.32705e-07
Dusp18	3.131	0
Dusp11	3.12817	1.18252e-11
Gramd3	3.12739	9.82116e-10
LOC100039707 /// Mthfs	3.12714	3.08716e-09
Sh3glb1	3.12503	9.17772e-09
Ccbl2	3.11733	0
Tpmt	3.11665	0
Pgpep1	3.11356	4.44089e-16
Rhbdd1	3.11252	0
Tmco3	3.11195	4.6184e-10
Mif4gd	3.10328	3.55271e-15
Zmpste24	3.10322	3.77476e-15
Atp6v0a2	3.09856	3.35265e-12
Fbxo4	3.09701	0
Chmp1b	3.09547	3.24461e-07
Mxi1	3.09218	3.87246e-13
Pex13	3.08929	2.22045e-16
Ptprf	3.08553	1.03188e-06
Ptgds	3.08458	0.00025541
Mxra8	3.08359	2.22045e-16
Tcf7l2	3.07962	9.57234e-13
Tmem165	3.07517	0
2810055F11Rik	3.07424	4.44089e-16
Palld	3.07113	5.49116e-13
H2-K1	3.0693	1.0344e-10
Jub	3.06609	0
Lama2	3.0608	2.01905e-12
Unc119b	3.05693	0
Tmem129	3.05221	0
Pgm2	3.04951	0
Rsu1	3.04774	6.10623e-14
BC023882	3.04412	3.33955e-13
4933426M11Rik	3.04294	0
Slc4a2	3.0378	3.80386e-08
Abcd4	3.03736	8.63531e-12
Hibch	3.0349	2.22045e-16
H2-D1 /// H2-K1 /// LOC100044874	3.03334	0
Ier2	3.0302	4.57639e-10
Mettl9	3.02993	7.70966e-11
Gcsh /// LOC674321	3.02423	6.74794e-13
Pgm1	3.02094	0
2310008H04Rik	3.01998	0
Ctdspl	3.01864	1.60421e-11
Lrrc57	3.01676	5.88418e-14
Polr3h	3.0157	0
Cbr4 /// LOC100046395	3.01282	2.22045e-16
Anxa4	3.0118	9.63831e-11
Mtdh	3.00684	3.24651e-12
Galnt1	3.00032	1.22125e-14
AW061234	2.99897	1.38886e-06
Lcn2	2.99637	1.2054e-05
Smc4	2.996	1.20657e-08
Hsd17b11	2.99347	9.20072e-10
LOC14210	2.99172	9.75073e-08
Col4a1	2.9812	5.92648e-06
Slc29a3	2.97424	1.0321e-08
Plp2	2.9728	2.78939e-07
Rad21	2.96232	4.10787e-10
Ifit3	2.96156	0
Cdk4	2.95778	4.83531e-08
Klc1 /// LOC100047609	2.95757	1.03695e-12
Hmgn1 /// LOC100040836 /// LOC100047714 /// LOC665957 /// LOC666721	2.95648	8.56122e-10
Eif5 /// LOC100047658	2.95407	6.26432e-07
Bag3	2.9486	3.35287e-14
LOC676654 /// Lyn	2.94714	0
Rps6	2.94253	1.53854e-10
Txndc4	2.94059	4.24105e-14
Alg5	2.94047	7.99538e-12
LOC100047558 /// Rap2c	2.93874	2.77556e-13
Nrp1	2.93205	0.000546317
Hmgcr	2.9301	4.40693e-05
Pygl	2.92701	9.12237e-11
Nkx2-2	2.92578	1.70725e-05
Pts	2.92373	7.40586e-09
Spsb1	2.92319	0.000110057
Cln3	2.92091	8.46034e-12
Cdk4 /// LOC640611	2.92053	2.97114e-07
LOC100042972 /// LOC100044423 /// Smek2	2.92003	7.4829e-14
Ostf1	2.91798	3.33463e-05
Map3k7ip2	2.91635	3.50926e-11
Wipf1	2.91454	2.16476e-05
Tmem56	2.912	7.16138e-12
Cxcl1	2.9108	0
Slc33a1	2.90767	4.24327e-12
Zdhhc20	2.90714	8.58102e-11
Erap1	2.9071	0
Hmgcs1 /// LOC100040592	2.9065	2.90916e-06
Bmp1	2.90349	9.72555e-14
Scp2	2.89897	3.28588e-11
BC025076	2.89771	9.30456e-12
Irgm	2.89765	0
Styx	2.89726	7.18592e-11
1190002H23Rik	2.8961	0.000276937
Tm7sf2	2.89489	1.74305e-13
Csdc2	2.89278	1.55277e-07
LOC100041725 /// LOC100041766 /// Ube2d2	2.88998	2.18086e-06
Eef1d	2.88895	0
Abhd10	2.88717	2.88052e-10
Rab21	2.8852	1.79845e-10
LOC638935 /// Padi2	2.88466	1.8373e-08
Traf3	2.88072	3.33067e-15
Cd97	2.87898	0
Lrrc51	2.87898	1.64313e-13
Sox7	2.87809	0
Zfp703	2.87721	3.56867e-08
Creld2	2.87682	1.56999e-09
Agpat5	2.87625	2.66009e-13
Gstt3	2.86771	0
Rgs5	2.86615	2.34605e-06
LOC100046854 /// Mccc1	2.86552	0
Hnrpk	2.86483	3.06677e-10
Emid1	2.86425	1.84337e-08
Tbcel	2.86394	0
Maoa	2.86157	9.5679e-10
Ccdc58	2.85741	3.52645e-08
Gpt1	2.85191	0
Cdkn1b	2.8503	0
Ptpn2	2.84926	0
Utp18	2.84727	4.21285e-12
St5	2.84431	1.82077e-14
Sos2	2.8417	1.10332e-06
Tm9sf1	2.83929	0
Sfrs3	2.83807	4.49236e-08
Sorbs3	2.83497	2.22045e-16
Tshz1	2.8302	0.000143378
Atf3	2.82295	4.80224e-10
Pthr1	2.82146	1.7597e-12
Lrrc42	2.82141	2.36258e-11
Trdmt1	2.81984	2.22045e-16
Ehhadh	2.81954	7.14442e-09
Gca	2.81898	3.4387e-08
Plekhf1	2.8184	3.38917e-10
Abcb9	2.81724	2.2895e-12
H2afv	2.81479	7.27449e-10
Lactb	2.81463	0
Tmlhe	2.81273	2.22045e-16
Chst7	2.81241	7.20568e-10
1425141_at	2.80878	0
5730410I19Rik	2.8042	0
Dscr3	2.80314	6.88338e-15
Sqle	2.80009	2.8319e-06
4833442J19Rik	2.79995	7.90479e-14
Pdlim2	2.79549	0.000621133
Galnact2	2.79547	6.24056e-12
Ddx5	2.79358	8.50492e-09
2010003O02Rik	2.7932	1.77636e-15
Tspan6	2.79212	4.89204e-06
Timm8a1	2.79075	4.23379e-08
Yipf4	2.78952	8.63254e-09
Junb	2.78809	3.1563e-08
Cryz	2.78355	3.1508e-06
Rnd3	2.78289	1.76319e-07
LOC100044874	2.78091	2.22045e-16
Nrcam	2.7807	6.09671e-09
Rcn3	2.77931	1.881e-10
Ptpmt1	2.77762	2.21738e-10
Mtpn	2.77723	1.06066e-11
Tor1aip1	2.77575	0
Rab13	2.77428	0
Nsmce1	2.77124	9.88367e-10
Zfand1	2.76767	4.40529e-08
Nr3c1	2.76739	2.72576e-08
Acaa1a	2.76555	6.93998e-10
Nadk	2.76442	0
Ttyh2	2.7626	6.90425e-11
EG637273	2.76142	7.10099e-13
Ctsf	2.76122	3.62133e-10
Reep5	2.76095	2.52972e-05
Scamp2	2.75846	7.97386e-10
Antxr2	2.75793	1.9439e-09
Fusip1 /// LOC630233 /// LOC632268	2.75377	0
Mras	2.7523	1.19883e-10
Kctd14	2.75198	0
Loxl3	2.75198	6.66134e-16
Rela	2.7504	0
Abcd3	2.74853	2.62013e-14
LOC100047693	2.7483	1.35225e-13
Cdca5	2.74527	5.08031e-08
Gpr19	2.74451	0
Pex12	2.74401	5.55112e-15
Ctsh	2.74215	0
Gpx7	2.74088	5.81757e-13
Lix1	2.73997	1.51876e-08
Sorbs1	2.73973	1.24834e-06
Ap3m1	2.73909	2.85242e-10
Slc30a7	2.73846	0
Trp53i13	2.73753	0
Htra3	2.7355	3.95461e-13
Bcl6	2.73507	4.61664e-05
LOC100045031 /// Tceal8	2.72826	1.77636e-15
Gsr	2.72686	2.93587e-12
F2r	2.72493	9.79327e-06
Bmp2k	2.72077	6.91776e-08
Chd1l	2.72065	1.71196e-13
Trp53inp2	2.71757	1.75371e-12
LOC100045864	2.71579	1.37612e-08
Aspa	2.71293	0.000288281
Dars	2.71001	1.70974e-14
LOC100047324 /// Sesn1	2.70998	4.13003e-14
Rnpc3	2.70952	6.16046e-09
4933431E20Rik	2.70841	2.91989e-13
Mbd2	2.70764	5.10703e-15
Rcbtb2	2.70644	1.39504e-11
Rtp4	2.70494	3.33067e-15
Akr1c14	2.70447	1.33458e-08
Armet	2.70418	1.01024e-09
1110036O03Rik	2.70169	1.78262e-10
Cml4	2.69769	1.63425e-13
Acadsb	2.69062	0
Rhob	2.68755	6.57771e-08
Ngly1	2.68504	0
Spag1	2.68253	2.92655e-13
Gjb2	2.67933	0
Pex7	2.67853	1.92024e-12
Spp1	2.67743	0.000279338
St3gal4	2.67611	0
Adamts5 /// LOC100048332	2.67589	2.22045e-16
Smpdl3b	2.67487	0
Fdx1	2.67419	6.50739e-11
Araf	2.67073	6.80345e-13
Pmm1	2.67022	1.53217e-06
1452426_x_at	2.6692	4.44089e-16
Mki67	2.66841	5.76011e-06
Nsdhl	2.66534	1.85381e-09
Ccdc85a	2.66373	2.51525e-07
Zfpm2	2.66261	7.49938e-05
Sp1	2.66213	4.33833e-11
Slc44a2	2.66171	2.22045e-16
Cdc42se1	2.66128	1.55431e-15
Hnrnpa2b1	2.66058	2.08897e-06
Syap1	2.66051	0
Wnk1	2.65565	4.7841e-08
Tmem33	2.65541	4.27539e-08
Fyco1	2.65521	1.03902e-10
Nit2	2.65272	6.01109e-09
Fnbp1	2.65115	1.57438e-07
Rps9	2.65056	0.000173837
Esco1	2.65035	1.80971e-09
Arl6ip2	2.64625	1.80797e-09
Acss2	2.6439	7.38619e-06
Rps27l	2.64328	2.4471e-06
Sncaip	2.64173	4.3038e-11
Pbk	2.64147	1.36881e-05
4933407N01Rik	2.6395	1.67186e-11
Plod2	2.63742	4.26937e-09
Col9a3	2.63586	0.000297506
Dyrk1a	2.63448	0
Pde4b	2.63282	0.000221524
Ahnak	2.63093	3.30929e-06
Plcd1	2.6301	0
Cyb5	2.62994	3.17701e-11
EG544973 /// EG623365 /// EG627371 /// H3f3a /// LOC100045490 /// LOC625328 /// LOC633468 /// LOC636952	2.62812	4.77781e-09
Naga	2.62525	0
Cln5	2.62222	4.98563e-08
Cpxm1	2.62202	2.9754e-13
Hsd17b12	2.61811	5.55285e-08
Cpne2	2.61757	2.22045e-16
Fdft1	2.61705	4.79422e-06
Sgk3	2.61665	1.22067e-07
Rgl3	2.61584	0
EG623365 /// H3f3a /// LOC100045490 /// LOC625328 /// LOC633468 /// LOC667250 /// LOC668164 /// LOC677395	2.61429	1.05081e-08
Tmem55a	2.61272	5.8759e-11
Ubiad1	2.61164	0
Klf6	2.61041	2.58047e-05
G6pd2 /// G6pdx	2.60904	5.13145e-13
Elmo2	2.60805	0
Eif1ay	2.60709	2.79453e-07
Gcat	2.607	6.49258e-13
Nedd1	2.60606	0
Aqp9	2.5981	0
Sept15	2.59667	3.35643e-12
Lman1	2.59595	7.92699e-14
B4galt4	2.59539	0
LOC100044651 /// Smc4	2.58832	1.26847e-08
Ghdc	2.58703	2.11609e-13
0610031J06Rik	2.58701	0
Dhcr7	2.58501	8.36385e-06
Gja7	2.58371	1.38891e-09
Glis2	2.58327	0
LOC100046333 /// Zfp423	2.58251	1.59824e-08
Ltbr	2.58153	0
Wnt5a	2.58004	4.91997e-06
Mut	2.5715	6.88338e-15
Pdgfd	2.57122	0
0610037L13Rik	2.56813	6.2036e-06
Cideb	2.56202	0
Btg2	2.55949	1.25413e-08
E2f6	2.55929	1.06481e-08
Cdh10	2.55685	5.1842e-06
Crat	2.55275	0
Nxn	2.55033	2.19777e-09
Ormdl1	2.54849	1.64898e-05
Luc7l	2.54812	1.30733e-10
Apc /// LOC100048863	2.5464	5.75087e-09
Car5b	2.54489	0
Anxa6	2.54156	1.18854e-08
Wwc2	2.53463	2.32401e-08
Tspan7	2.53431	2.43361e-13
Lypla1	2.53269	3.9291e-06
Dsn1	2.52768	0
Cyp4f16 /// Cyp4f37	2.52717	5.15791e-07
Nudt1	2.5263	4.03733e-11
Zfp275	2.52508	2.22045e-16
Gng11	2.52186	8.96099e-07
Ifih1	2.52108	1.43219e-13
5730593F17Rik	2.51991	0.000224558
Dusp16	2.51957	9.94105e-07
Pcsk6	2.51957	2.4703e-05
AW549877	2.51855	2.03596e-09
Gtf2a1	2.51829	3.56955e-08
Mrps6	2.5181	5.06552e-08
Ifnar1	2.5163	0
Gpr146	2.51435	0
Tnfsf12-tnfsf13 /// Tnfsf13	2.51138	1.35112e-11
Aak1 /// LOC100043555	2.51019	3.24748e-05
Pcyt1a	2.50959	5.81535e-12
Lgals3bp	2.50659	1.46549e-14
Serpinb9	2.50356	7.36611e-12
Glipr2	2.50285	2.22045e-16
Cyb5b	2.50054	2.89404e-09
Pdcd10	2.50044	8.09404e-10
Pacsin3	2.49964	2.35367e-14
Ptpla	2.49947	2.85708e-07
Gatad1	2.49896	9.173e-06
Sepn1	2.4988	3.49791e-10
Vtn	2.49807	0
Sall2	2.49579	5.90639e-14
Utp11l	2.48887	5.36857e-10
Acox1	2.48699	2.22045e-16
Ccng1	2.48354	6.27188e-09
Pank3	2.48151	1.30124e-07
Eif4g2	2.48026	1.85422e-06
Cyp4f13	2.47868	0
Ftl1	2.47791	6.49343e-05
Zbtb1	2.47602	3.70814e-14
Fundc1	2.4757	2.19383e-06
A630054L15Rik	2.47524	2.22045e-16
Ube1c	2.47353	1.28014e-09
Amfr /// LOC100046262	2.47242	3.17524e-14
Prr13	2.47131	0.000109118
Rnf135	2.47047	5.4845e-14
Tgif2	2.47043	0
LOC100045628 /// Slc16a2	2.46723	4.51378e-07
Mvd	2.46676	1.93058e-05
Gpr137b /// Gpr137b-ps /// LOC100044979	2.46626	0.000111871
Tle4	2.46597	1.36152e-06
Sec24d	2.46565	1.52295e-08
9530058B02Rik	2.46353	4.66176e-08
Cdyl	2.46342	1.93264e-07
Nln	2.46332	8.44572e-08
Rgs20	2.45874	2.08571e-11
Crip1	2.45798	0
Epdr1	2.45777	2.6978e-06
Golph3l	2.45563	0
Leprot	2.45487	1.06025e-05
Hiatl1	2.45287	7.84632e-07
Adora2b /// LOC100045233	2.44322	4.78155e-09
Wdr23	2.44297	5.3925e-06
Zfp105	2.44165	9.41399e-10
0610010K14Rik	2.43895	4.31834e-05
Edem1	2.43785	3.43126e-12
Scpep1	2.43737	3.90789e-06
Tirap	2.4359	6.21725e-14
Akna	2.43543	0
Phf21a	2.4353	4.57207e-10
Traf7	2.43479	5.10703e-15
Srgn	2.43476	0
Akr1c13	2.43379	0
Pxmp4	2.43224	0
Rhog	2.43046	2.97651e-05
Nek9	2.42913	2.50067e-12
Cd2ap	2.42685	4.52863e-09
Dynlt1 /// LOC100040531 /// LOC100040563 /// LOC100040603 /// LOC100040631 /// LOC100043890	2.42674	0.000510586
Sfxn1	2.42599	4.79235e-09
Pcmtd2	2.42581	2.30831e-07
Thbs4	2.42533	3.26983e-12
Parl	2.42494	2.43752e-05
Cpeb3	2.42117	3.09934e-09
Gstz1	2.42046	3.08642e-14
Hmbs	2.41805	2.82614e-07
Fabp5	2.41768	3.40374e-05
Refbp2 /// Thoc4	2.41617	7.8369e-06
Ptp4a2	2.41594	5.24495e-07
Nat1	2.41557	2.84217e-14
Ppp1r14b	2.41539	0.000333448
Sfrs12ip1	2.4136	0
Txndc5	2.41335	0
Gcdh	2.41289	0
1700027N10Rik	2.41103	9.05686e-07
Ammecr1l	2.41098	0
Per3	2.4095	9.01406e-09
Arhgap17	2.40529	4.62741e-13
LOC630951 /// LOC677317 /// Me1	2.40504	1.56452e-07
LOC100039220 /// Rpo1-3	2.40469	2.43975e-05
Stx18	2.4044	2.41218e-11
Zhx1	2.40432	7.06166e-10
Slc30a5	2.40311	1.60421e-09
EG622782 /// EG625349 /// EG666200 /// EG666464 /// LOC100041709 /// LOC544983 /// LOC545175 /// LOC619711 /// LOC624831	2.40289	8.00515e-11
LOC100048562 /// Spg21	2.40194	1.11068e-08
Blvrb	2.40186	1.14464e-11
Nek8	2.40089	0
Npas3	2.39702	0
1500003O03Rik	2.39666	1.86262e-06
B9d1	2.3955	2.30355e-10
Sesn3	2.39545	7.82007e-10
Tug1	2.38551	8.21338e-06
EG665903 /// LOC100044729 /// LOC100046579 /// Lsm5	2.38391	0.000179325
LOC100048642 /// Snx5	2.38365	5.88539e-08
Slmo2	2.38357	7.73383e-08
Btbd14a	2.38318	2.79167e-09
Tnfrsf19	2.37792	0
Hrh1 /// LOC100041871	2.37595	8.13314e-07
Tle1	2.37493	9.17622e-12
Cask	2.37468	1.76272e-07
Gkap1	2.37429	3.32719e-05
Fuca1	2.37374	4.44089e-16
Zzz3	2.37215	8.21325e-08
Igtp	2.36924	4.44089e-16
Nav2	2.36684	1.14582e-06
Pdcl	2.36535	1.22118e-11
Masp1	2.36528	9.8229e-10
Cdk5rap3	2.36512	1.11022e-15
Phyh	2.36102	4.01295e-08
Hist1h2ad /// Hist1h2an /// Hist2h2aa1 /// Hist2h2aa2 /// Hist2h2ac	2.361	3.93975e-07
Rbm22	2.36051	6.27247e-08
Il10rb	2.36024	3.84137e-14
Irs1	2.35923	5.60805e-08
Oxnad1	2.35648	0
Hdac1	2.35165	8.17568e-13
2410042D21Rik	2.35158	8.57892e-12
Clpx	2.35081	4.94049e-13
Spred2	2.34654	0.000399677
Smc2	2.34602	4.79497e-06
Pi4k2b	2.34505	5.93592e-12
Aldh1a2	2.34294	9.25482e-13
Dhx40	2.34067	3.39704e-11
Gemin8	2.34029	0
Sall3	2.33868	4.44089e-16
Srp9	2.33845	5.78195e-05
Triobp	2.33824	4.23602e-10
Tmem115	2.33757	4.09783e-12
Pigs	2.3368	5.7212e-12
Serpinb1a	2.33625	2.66708e-10
Efcab7	2.33612	0
Dok1	2.33492	0
Slc25a33	2.33182	2.09745e-06
Cenpb	2.3312	3.27059e-10
5033414D02Rik	2.32936	4.87787e-09
Tmem185b	2.329	1.95399e-14
Rbbp4	2.32849	2.90589e-08
Slc26a6	2.3277	5.53557e-13
LOC100047794 /// Strn3	2.3277	1.64261e-05
BC008163	2.32657	5.69644e-06
Gpsm2	2.3261	2.58153e-06
Npr2	2.32428	1.34162e-11
Ankrd57	2.32378	7.72826e-12
Prkcd	2.32331	1.24542e-08
C530044N13Rik	2.32157	3.88134e-13
Cenpq	2.32092	3.01038e-09
Mad2l2	2.31827	1.66509e-09
LOC100047915 /// Memo1	2.31812	3.15303e-14
Golga7	2.31664	8.01348e-08
Tmem112	2.3143	3.38022e-06
Colec12	2.3143	0
EG667723 /// LOC100043135 /// LOC100044642 /// LOC100044742 /// LOC433406 /// LOC546482 /// LOC627166 /// LOC627200 /// Ptp4a1	2.31414	3.68599e-06
Hdhd2	2.31173	4.4728e-07
Slc39a8	2.31155	9.40701e-09
1810020D17Rik	2.31016	1.59092e-06
Grhl1 /// LOC100043996	2.31015	2.24507e-05
2310051E17Rik	2.30804	5.59744e-08
Top2a	2.30762	7.10542e-06
Lect1	2.30594	7.41723e-06
Col9a1	2.3051	5.38858e-05
Rnf141	2.30493	2.45636e-06
Pafah2	2.3041	2.22045e-16
Rnf2	2.30404	3.6548e-09
Rmi1	2.30219	1.75506e-06
Cnih4	2.30122	9.18576e-12
D930014E17Rik	2.30082	1.42064e-10
Tln1	2.30036	9.68835e-10
4632419I22Rik	2.29998	1.23363e-06
4933428G09Rik	2.29977	3.80837e-06
Mterfd1	2.29828	8.00126e-05
Gpr137b-ps	2.29572	3.42637e-05
Tmem106b	2.29551	8.75093e-11
Adipor2	2.29545	1.2763e-10
Mtch2	2.29534	1.68866e-09
Myh9	2.29522	1.01728e-11
Notch4	2.29437	0
Tyw1	2.29181	4.07074e-11
Slc25a17	2.28807	4.62277e-08
Ssbp1	2.28533	1.32445e-06
Bpgm	2.28524	7.36609e-06
Ccs	2.28483	0
Tmem14c	2.28448	5.90191e-09
4930453N24Rik	2.28336	5.10492e-08
Tspan31	2.28216	1.39693e-11
Kdelr3	2.28208	8.88178e-16
Ddhd1	2.27801	3.58491e-12
Katna1	2.27722	7.99361e-15
Ccnb1 /// Ccnb1-rs1 /// EG434175 /// LOC667005	2.27367	8.5145e-08
Fzd3	2.27338	1.21334e-11
2810021G02Rik	2.27248	2.96844e-05
Ccnt2	2.27128	2.52792e-08
Med7	2.26935	2.2633e-11
Hyal1 /// Nat6	2.26924	0
Tcta	2.26774	2.88166e-06
Leng1	2.26742	2.07753e-06
Sept14	2.26726	0
Ciapin1	2.26499	3.84614e-05
Gtlf3b	2.26492	3.32866e-06
Slc25a36	2.26429	3.02512e-07
Nup153	2.26314	6.5893e-05
Mrpl50	2.26279	7.27689e-05
Ift74	2.2613	1.44733e-10
Repin1	2.26106	9.03277e-13
Lamp1	2.26101	1.27398e-11
Ivns1abp	2.25918	0.000118114
Ppp4r1l	2.25799	1.96486e-05
Rpl14	2.25621	0.000831303
Cpne1	2.25582	5.21805e-14
9430016H08Rik	2.25506	6.01983e-07
Herpud2	2.25471	6.65891e-08
Hmgcs2	2.25457	0
1810058I24Rik	2.25427	8.16188e-09
Nr1d1	2.2537	4.1902e-12
Peli1	2.25301	0.000165072
EG434858 /// EG665646 /// Hnrnpa1 /// LOC100043855 /// LOC100044632 /// LOC654467	2.25166	1.07418e-07
Ctdsp2 /// LOC100043719 /// LOC100046500	2.24978	4.44089e-16
Ptpn12	2.24764	0
Sec14l2	2.24759	1.52479e-09
Adh5	2.2473	1.87783e-12
Osgin2	2.24694	1.43272e-07
Ptpra	2.24568	1.15798e-10
C3	2.24454	2.30609e-05
Tnfaip1	2.24367	0
Snx4	2.2435	3.57641e-11
Sdhc	2.24302	1.33673e-06
Gbp2	2.2421	5.28466e-14
Zic2	2.24176	3.48774e-11
E430028B21Rik	2.24137	6.74145e-09
L2hgdh	2.23841	1.07336e-12
Iqgap1	2.23798	1.54761e-05
Gyg	2.23793	5.69294e-06
Elk4	2.23493	5.58134e-08
Rassf8	2.23257	6.22357e-05
AU021838	2.23246	4.17958e-06
Twsg1	2.23222	1.40001e-11
LOC100047794	2.23077	1.25907e-05
Anp32e	2.23046	2.34012e-10
2500003M10Rik	2.23011	1.70106e-05
Commd6	2.22968	7.76469e-05
Apba3	2.22909	5.50671e-14
Aco1	2.22736	7.84849e-06
Ccdc88a	2.22692	0.000132424
BC005512 /// EG641366 /// LOC629242	2.2265	1.24285e-11
Slc39a1	2.22467	2.86957e-10
Rsph1	2.22415	8.03801e-14
Mkln1	2.22394	0
BC057893	2.22278	7.90951e-07
Acaa1a /// Acaa1b	2.21977	9.20749e-08
Ldlr	2.2179	0.000536792
Pcna	2.21762	2.30796e-08
LOC100045677 /// Mcm3	2.21726	2.47358e-13
Btf3	2.21723	2.88571e-07
Rdh11	2.21642	0.000287587
Ropn1l	2.21639	0
Elf2	2.2139	1.17709e-09
Fzd8	2.21315	6.39933e-13
Cpeb4	2.21226	1.4458e-09
AW125753 /// Ptprj	2.2117	0.000327729
Tm2d1	2.21138	0.000192992
5730536A07Rik	2.21109	0.00027469
Neo1	2.21103	0.000606913
LOC100046343	2.20645	3.10447e-06
1110008F13Rik	2.2059	1.88738e-14
Cdk2ap1 /// LOC100047490	2.20409	2.13974e-05
Cetn2	2.20357	8.86989e-07
Abhd1	2.20309	4.02726e-10
LOC100042343 /// Tmed2	2.20272	2.14424e-11
Cd1d1	2.20251	1.55483e-09
Rnh1	2.20179	1.15517e-08
Slc7a2	2.20116	2.22045e-16
Bbox1	2.20032	3.90554e-12
Nqo2	2.19942	1.06995e-10
Gpd2	2.19903	4.48881e-05
Mcm4	2.1984	6.44818e-13
LOC676870 /// Pbx1	2.19337	2.00596e-07
Parp9	2.1932	1.88027e-12
Gpd1	2.19256	7.63547e-05
Serpinb6a	2.19252	6.66293e-07
LOC100046643 /// Spry1	2.19237	1.15584e-07
Pigh	2.19113	3.50627e-08
Ddo	2.19019	0
Nup37	2.18955	1.92513e-13
Tgfbr2	2.18705	1.13045e-06
Ulk2	2.18562	6.4054e-05
Cdk5rap2	2.18462	0
BC006662	2.18398	2.13901e-08
Pycard	2.18364	6.77325e-12
Slc12a9	2.1815	3.09615e-08
Rpn2	2.18061	1.10689e-08
Smarca5	2.18049	7.78304e-10
BC021523	2.18043	1.85585e-12
Phf10	2.18009	1.84479e-06
2700094F01Rik	2.18006	5.23835e-09
Chst10	2.17896	8.8795e-09
Pccb	2.1784	5.06661e-12
1110028C15Rik	2.1782	9.68828e-10
Slc39a7	2.17816	4.24733e-08
Pnrc1	2.17438	4.32389e-05
Ldha	2.17387	2.95348e-05
Ddx21	2.17386	1.50838e-09
Wdr40a	2.17325	6.81236e-08
Zfp148	2.17229	2.30594e-07
Dnajc3a	2.17165	1.55431e-15
Sft2d2	2.17038	5.40141e-10
Ripk1	2.16288	3.41505e-12
EG667410 /// Gnpda1	2.1609	2.63661e-07
A130022J15Rik	2.15987	3.02862e-11
Tmem101	2.15906	7.20256e-06
Rap1a	2.15867	4.45324e-05
Cnot8	2.15491	3.83927e-09
Yipf5	2.15483	1.55065e-10
Clk4	2.15471	7.15931e-06
Zdhhc4	2.1543	4.80282e-13
Mthfd1	2.1525	2.77556e-14
Wnt7b	2.15179	6.92471e-08
Stt3b	2.1517	7.52547e-11
Trip11	2.15139	4.14648e-05
Nol7	2.15001	2.57986e-06
Ifit2	2.14996	0.000946581
Prkra	2.14916	2.44388e-06
Ier5	2.14615	0.000404798
LOC100046254	2.14586	3.06591e-06
Tap2	2.14557	2.22045e-16
Usp2	2.14545	0.000657914
Paqr4	2.14527	1.91886e-07
Cyp39a1	2.14451	1.49918e-06
Golm1	2.14435	0.00013533
C030006K11Rik	2.14254	1.0171e-06
Siah1a	2.14241	3.8703e-06
Gtf2f2	2.14194	9.58471e-07
Tipin	2.1402	2.50769e-09
Sucnr1	2.13985	4.70056e-10
LOC100041953 /// LOC100047209 /// Sap18	2.13894	3.46693e-05
Cotl1	2.13603	7.31822e-09
Inppl1	2.13484	5.99518e-08
Dock7	2.13348	0.000189218
Otud6b	2.13282	1.543e-05
D19Ertd721e	2.13262	9.72293e-06
Rpe65	2.13185	1.71389e-08
Col5a2	2.1313	7.84962e-06
LOC630729	2.1313	7.72715e-14
Mtap	2.12783	2.0215e-06
Ppp4r1	2.12725	1.96861e-07
EG621629 /// Ubxd4	2.12567	0.000111078
H13	2.12525	1.12946e-07
Surf4	2.12465	7.04406e-09
Pfkm	2.12411	7.60741e-07
Sgms1	2.12377	1.47092e-08
Sil1	2.12259	7.50659e-10
Ide	2.122	1.20538e-10
Cachd1 /// LOC100047857	2.12197	3.01469e-10
ENSMUSG00000055440	2.1217	2.08722e-14
Pgd	2.12109	9.54706e-07
EG665008 /// Hnrpf /// LOC630791 /// LOC637008	2.1208	1.17545e-07
Pou3f4	2.12078	3.40559e-09
Echdc2	2.11995	7.54952e-15
Car3	2.11853	1.04102e-10
Ormdl3	2.11845	3.336e-10
Pard3b	2.11828	1.77636e-15
Ppp2r1b	2.11548	9.81693e-07
Apln	2.11509	5.61107e-13
Phf2	2.114	1.64468e-11
9130005N14Rik	2.11257	0.000160317
Sin3b	2.10956	6.32308e-11
Rbm12	2.10781	2.9433e-07
Gadd45b	2.10646	3.30165e-05
Hpgd	2.10582	7.9614e-06
5033411D12Rik	2.10388	0
Kifc3	2.10333	1.8372e-12
Epb4.1l4a	2.1033	3.28262e-07
Ppp4c	2.10299	1.94691e-06
Odz3	2.10255	0.000832909
Omd	2.10243	7.06908e-11
Adrb1	2.10215	0.000808228
Itm2b	2.10074	6.92503e-09
Myl2	2.10049	3.52096e-10
6720475J19Rik	2.09975	8.9116e-11
Bloc1s1	2.09879	6.58848e-06
4732418C07Rik	2.09812	0.000102952
Dpyd	2.09713	1.82294e-05
Pmpcb	2.09555	2.28706e-14
Mrpl3	2.09548	0.000138875
H47	2.09486	1.40491e-06
Mrps23	2.09406	0.000981673
Fbxo3	2.09298	4.04573e-07
Ifngr1	2.09218	0
Bcdo2	2.09125	1.57783e-10
Armc5	2.08893	4.38403e-11
LOC100044098 /// LOC100048005 /// Uchl5ip	2.08889	2.08579e-08
Eny2	2.088	0.000807546
Prkar1a	2.0879	5.26756e-09
Egln1	2.08668	3.7358e-10
Plekha3	2.08645	0.000151765
Fmr1	2.08632	7.70439e-09
Nubp2	2.08311	1.86615e-07
Nipa2	2.08301	5.32917e-06
Il15	2.08272	7.54952e-15
Rabl4	2.08226	3.50234e-06
Lrrc33	2.08117	1.08606e-08
LOC100048520 /// LOC666025 /// Ppm1b	2.0808	0.000305268
Msx1	2.08034	1.44005e-11
Acad8	2.07783	0
Slc25a10	2.07448	0
Sptlc1	2.07319	2.58931e-08
Rac1	2.07189	7.27424e-08
Pcca	2.06989	3.86158e-12
Slc20a1	2.06948	4.75601e-05
Spg20	2.06932	8.50181e-06
Qser1	2.06842	3.00983e-06
LOC100047355 /// Rbed1	2.06761	1.44329e-14
Iars2 /// LOC100045457	2.06609	1.56586e-09
2700007P21Rik	2.06546	2.58004e-07
1700040I03Rik	2.06473	2.55269e-05
Etfb	2.06423	0
Dnmbp	2.06402	1.03293e-07
Gpr137b /// LOC100044979	2.06378	9.70868e-07
3200002M19Rik	2.06373	0.000356296
Mcl1	2.06235	2.37146e-10
Stat3	2.06054	3.97685e-10
Tmem135	2.06008	4.35912e-09
Cdh2	2.05964	4.85733e-05
1443312_at	2.05918	5.05174e-12
Frrs1 /// LOC100046401	2.0587	2.52545e-08
Pigc	2.05845	1.38867e-08
Pnpla8	2.05801	1.03519e-07
Supv3l1	2.05664	2.16288e-09
Nt5c2	2.05663	7.10543e-07
Copz1	2.0558	3.06131e-06
Wdfy1	2.05501	0.000402177
Adam10	2.05444	3.17234e-07
Nlrx1	2.0542	5.4621e-11
Myd88	2.05352	4.44089e-15
3110003A22Rik	2.05318	5.72783e-05
2610030H06Rik	2.05316	0.000527001
Brp44l /// LOC100041649 /// LOC100047509	2.05184	2.64561e-05
Cetn3	2.05117	5.05792e-05
Rab7	2.05036	9.92399e-10
Exoc6	2.05032	2.73839e-05
Iigp2	2.05009	0
Ctnnbip1	2.04965	6.52726e-07
Fosb	2.04949	0.000581999
1442006_at	2.0489	9.64599e-07
Myd116	2.04839	1.08802e-13
Fuca2	2.04804	5.82482e-07
Sfrs2ip	2.04667	2.87073e-08
Lyz	2.04241	5.33986e-05
C330007P06Rik	2.04199	8.71559e-10
Tegt	2.04183	4.08607e-09
Ttc8	2.0415	1.8062e-08
Cog6	2.03972	3.77858e-07
AI314976	2.03963	5.0638e-05
Crlf1	2.03943	0.00036288
EG666231 /// EG668343 /// LOC546355 /// LOC627245 /// LOC632337 /// LOC665017 /// LOC676173 /// Odc1	2.03881	1.13757e-05
Dnajb9	2.03836	1.10991e-11
Tmem128	2.03745	2.78784e-07
Gatad2a /// LOC100047029	2.0364	3.29108e-07
Ppm1b	2.03592	0.0002498
Hnrph3	2.03561	2.73048e-06
Wbp1	2.03455	8.69371e-08
4833439L19Rik	2.03399	3.28626e-14
Jmjd1a	2.03223	2.7993e-06
Sgcb	2.03222	4.38797e-07
Lsm8	2.02949	7.72595e-05
Mbd1	2.02942	4.79976e-10
LOC100048397	2.02878	2.88776e-07
Spcs2	2.02821	1.27382e-07
Orai1	2.02788	2.60643e-08
Pfn1	2.02754	3.54766e-06
Fbxl3 /// LOC100044862	2.02697	1.62156e-05
LOC100047619 /// Slc7a5	2.02651	6.1587e-07
Eps15	2.02647	4.18184e-07
Nfyb	2.02627	0.000113682
Pea15a	2.02621	6.04808e-06
Snx9	2.02473	2.22045e-16
Lman2	2.02336	2.62579e-10
Traf1	2.02334	6.66134e-16
Drctnnb1a	2.02309	0.000139378
Tmem37	2.01988	4.43224e-10
Mphosph6	2.01911	5.98528e-06
Dhx36	2.01837	6.15649e-06
Sec63	2.01696	3.87057e-09
Dab2	2.0165	3.53794e-10
Actl6a	2.01598	4.05532e-07
Eif2s3x /// LOC100039419 /// LOC100048746	2.01504	1.89612e-08
1810037I17Rik	2.01481	5.3535e-08
Cp	2.01445	2.73575e-06
Kdelc1	2.01412	1.61659e-06
Mcee	2.01374	2.43211e-07
Pmvk	2.01363	0.000316201
Xrcc6	2.01168	9.79239e-11
Hmg20b	2.01121	9.39093e-12
Gys1	2.01049	2.44723e-10
Prkag2	2.0104	0.000593758
Acyp2	2.00863	0.000410287
Shmt2	2.0075	6.91791e-06
Gtf2i	2.00539	1.22324e-07
Lpcat1	2.00514	4.19957e-06
Gnpnat1 /// LOC665402 /// LOC676647	2.00404	7.19595e-06
Derl1	2.003	3.26152e-11
Prkrir	2.0021	4.39045e-07
Fzd9	2.00178	2.08507e-07
Ski	2.00108	2.09804e-09
Mmd	2.00106	9.29505e-05

## Sheet: Supplemental Table 5b
Gene Symbol	Fold Oligodendrocyte Enrichment	t-test p-value
Plp1	129.882	0
Mobp	124.939	0
Ugt8a	107.465	0
Mal	102.22	0
Mbp	101.155	0
Mog	87.3487	0
Olig1	86.9556	0
Ppp1r14a	65.2123	0
Cldn11	60.0978	0
Cryab	58.7445	2.22045e-16
Evi2a	56.6906	0
Gsn	47.8605	0
Qk	43.9782	2.22045e-15
Trf	40.5286	0
Gpr37	39.6868	0
Edg8	36.4968	0
Cd9	34.7447	0
Olig2	32.9962	0
Pdlim2	30.775	0
S100b	30.1492	0
Plekhb1	26.8645	0
Gatm	26.3511	0
Clic4	25.6151	2.22045e-16
Gltp	25.4235	0
Mag	25.2287	0
Cnp	24.3691	0
Tspan2	23.3948	0
Ddc	23.1153	0
Psat1	22.7429	5.9952e-15
Aspa	22.5486	0
Elovl1	21.6032	0
Trim59	20.0861	0
Anln	19.6541	0
Fa2h	19.5964	0
S100a6	19.4693	1.53211e-14
Slain1	19.1129	0
Timp4	19.0958	1.89169e-10
Rffl	18.7538	0
Pllp	18.616	0
Sepp1	18.5413	4.51585e-11
EG668771 /// LOC665516 /// LOC666036 /// LOC675316 /// Phgdh	18.1583	1.63509e-11
Tmbim1	18.157	0
Gal3st1	17.5009	0
Chn2	17.3499	0
Kcnj10	17.2833	1.33227e-14
Ptgds	16.8672	0
Lrrn1	16.7935	0
Ndrg1	16.5469	7.86926e-13
1434596_at	16.082	0
Nkx2-2	15.7631	0
LOC100047484 /// Stxbp3a	15.5155	1.33227e-15
Fabp7	15.5113	8.25754e-08
Wipf1	15.0891	0
Lims2	15.0529	0
S100a16	14.5973	0
Efhd1	14.1255	1.11022e-15
EG666422 /// EG666875 /// LOC668576 /// LOC675010 /// LOC675316 /// LOC675710 /// LOC677380 /// Phgdh	13.9023	4.31465e-10
LOC100047091 /// Tmem163	13.6834	0
Josd2	13.6713	0
Edg2	13.5923	0
Apod	13.5679	0
Nkx6-2	13.5294	0
Gng12	13.5096	9.70335e-14
Grb14	13.3335	0
Gamt	13.2652	0
Pdgfra	13.1786	0
Lass2	13.025	0
Carhsp1	13.0141	0
Syngr2	12.5333	0
Gab1	12.5038	0
Prkcn	12.4816	0
Scrg1	12.4405	2.26041e-13
Slc44a1	12.3553	0
Piga	12.2363	0
Tmem98	12.1326	0
Rhog	12.0961	0
S100a1	12.0885	2.66454e-15
Adamts4	11.8532	0
LOC100047237 /// Slc12a2	11.6665	0
Etv1	11.6518	0
Tmem123	11.6411	6.02629e-12
Il1rap	11.3921	0
Sh3gl3	11.0241	0
Marcksl1	10.9973	6.77545e-09
Frmd4b	10.8585	4.65472e-12
2010-09-08	10.7993	1.07159e-12
Abhd4	10.7476	0
Hrasls3	10.625	0
Pmp22	10.6038	5.29212e-10
2010-09-04	10.5804	4.66294e-15
Sypl	10.4307	0
Erbb2ip	10.4245	8.45679e-10
Litaf	10.2582	0
Rab31	10.1459	3.68772e-12
Bcan	10.1387	1.28363e-08
Sgk1	10.1019	0
Asrgl1	9.96959	1.07181e-12
Plekhh1	9.80049	0
Tesk2	9.65596	0
Gng5 /// LOC100041120 /// LOC100041703 /// LOC100043507 /// LOC100044719 /// LOC100045733 /// LOC100045948 /// LOC100047170 /// LOC100048366 /// LOC100048410	9.59682	1.15603e-08
Efs	9.55184	0
Rdx	9.50694	2.60014e-13
Hist1h2bc	9.44807	8.35251e-10
Gng11	9.37155	0
LOC100048604 /// Ninj2	9.32251	0
Gpr37l1	9.25501	2.86812e-09
Adssl1	9.19146	0
Rell1	9.05553	0
Elovl7	9.05155	0
Arpc1b	9.04718	0
Fermt2	8.96878	1.46942e-10
Nras	8.96121	2.22045e-16
Reep3	8.94115	0
Pla2g4a	8.91525	0
Apoe	8.73807	1.55796e-05
Foxn2	8.73774	0
Vamp3	8.69309	0
1456182_x_at	8.57974	1.59335e-09
Snap23	8.57433	0
Sox2	8.54365	2.11788e-06
Hadh	8.52614	5.68445e-11
Ell2	8.52608	5.29576e-13
Sirt2	8.26617	0
Mtmr10	8.24147	0
Nde1	8.21701	5.33795e-13
Car2	8.12731	1.72011e-08
Trim25	8.05721	6.7768e-13
Rlbp1	7.9962	2.17691e-08
Fkbp9	7.98952	6.00163e-09
Lamp2	7.89891	1.85674e-12
Ppap2b	7.87979	5.11508e-07
Ostf1	7.87043	0
Sspn	7.84779	2.22045e-16
Ctsk	7.81505	0
Arhgef10	7.77918	0
Stxbp3a	7.75491	0
LOC100045217 /// Tmeff1	7.70538	0
Dph4	7.68466	0
Car14	7.47588	0
Gprc5b	7.44356	1.4425e-09
C230093N12Rik	7.43656	0
LOC100046096 /// Rnf130	7.43563	0
Marcks	7.35005	1.45284e-10
Pttg1ip	7.34454	1.72671e-09
1110002B05Rik	7.33282	1.83764e-12
Mmd2	7.32099	5.01191e-07
Hist1h1c	7.29429	5.92751e-09
Tcf12	7.26382	8.88178e-16
Prom1	7.24699	1.12011e-08
Npc2	7.2421	4.996e-14
LOC100042773 /// LOC634748 /// Tmed10	7.24045	7.06546e-13
Prkcq	7.23867	0
Cyp2j6	7.2114	8.88178e-16
Tppp3	7.20587	2.17806e-11
Ddr1	7.19243	0
Limd1	7.12219	5.9952e-15
Ptn	7.07325	1.5519e-08
S100a13	7.05522	0
Spsb1	6.98343	7.82796e-12
Lbr	6.97307	0
Map4k5	6.95514	0
Plekha1	6.9453	0
EG627427 /// EG666422 /// EG666875 /// EG668771 /// LOC224870 /// LOC382931 /// LOC385344 /// LOC545530 /// LOC630761 /// LOC630896 /// LOC637235 /// LOC665516 /// LOC666036 /// LOC668506 /// LOC668576 /// LOC675010 /// LOC675316 /// LOC675710 /// LOC677380 /// Phgdh	6.92842	3.17418e-09
Scd1	6.9275	1.66613e-09
Tmeff2	6.89472	9.32587e-15
Trp53inp1	6.83071	1.07454e-11
Cdc42ep1	6.80732	0
Ss18	6.78895	0
Peli1	6.77985	0
Plat	6.76406	9.32587e-15
Rnf13	6.74062	0
Sgk2	6.72766	0
Klhl5	6.71719	3.12859e-11
Itih3	6.70168	7.9724e-09
Bin1	6.69139	0
Zfp36l1	6.60992	1.18989e-06
1200015M12Rik /// 1200016E24Rik /// A130040M12Rik /// E430024C06Rik	6.59664	2.52844e-08
Myo1d	6.56621	0
Tmem100	6.55601	6.83519e-09
Ick	6.51604	0
Kctd4	6.45958	0
Zfp521	6.41828	9.30799e-09
Hist1h2bc /// Hist1h2be /// Hist1h2bl /// Hist1h2bm /// Hist1h2bp /// Hist2h2bb /// LOC100046213 /// LOC665622 /// RP23-38E20.1	6.41075	8.59598e-10
Tmem63a	6.40349	0
Cspg4	6.4004	0
Gpt2	6.32054	3.61933e-14
Dock1	6.31494	9.70513e-12
Map4k4	6.29297	0
Gstk1	6.28204	6.18167e-10
LOC100048488 /// Tyro3	6.19936	0
Chmp1b	6.16901	2.22045e-16
Nfe2l3	6.15228	0
Gnb4	6.12117	5.61773e-14
Itpr2	6.08854	4.53446e-11
E330009J07Rik	6.062	0
Ptp4a1	6.04323	0
Ctss	6.04117	7.61613e-14
St6galnac3	6.03842	0
Thbs3	6.02997	2.22045e-16
Car8 /// LOC676792	6.02482	0.000232137
Gstm7	6.0241	0
3110001I20Rik	6.01543	0
D16Ertd472e	5.99464	0
Pcolce2	5.98795	0
Abhd5	5.98203	0
Acot1 /// LOC100044830	5.96363	2.10752e-09
Bnip3l	5.96293	5.55112e-15
1435129_at	5.95762	2.03599e-08
Smox	5.9467	5.23848e-12
LOC100048021	5.94205	0
Klhl2	5.94154	0
Vcan	5.92939	4.86903e-08
Leprot	5.9206	0
Rhpn2	5.91944	6.88338e-15
1200009O22Rik	5.91939	4.63151e-07
Bet1	5.91192	6.22613e-13
Reep5	5.90459	5.22471e-13
Cdkn1c	5.8907	0
Txndc16	5.88166	0
LOC100044927 /// Tnfaip6	5.87373	0
Rab33a	5.85345	0
C76566	5.8504	0
Efnb3	5.8355	1.11022e-15
Rap1a	5.83546	0
Sgk3	5.82411	0
Il18	5.82326	2.09412e-11
Stx2	5.81941	0
Tm7sf3	5.80894	0
Tnni1	5.79855	0
LOC100045858 /// Qdpr	5.79178	0
Gm98	5.78513	0
Tshz1	5.77989	1.86047e-11
LOC100039683 /// LOC100045937 /// Rpl13 /// Tax1bp3	5.77858	3.48679e-08
Tmem141	5.75357	0
Plekhf1	5.72956	0
Pde4b	5.69423	4.62297e-13
Tsc22d4	5.68963	5.71321e-13
Cav1	5.67735	3.05923e-08
Arsg	5.66484	0
Cds2	5.64762	2.59293e-05
Cald1	5.63276	4.27225e-11
Cpox	5.62169	0
9030409G11Rik	5.54825	0
Immp1l	5.52835	2.0594e-11
Slc25a15	5.52014	1.53211e-14
Cyp2j9	5.50625	6.79042e-08
Dbndd2	5.49401	1.89809e-10
Tmem170	5.47726	0
Rhoc	5.46512	3.17524e-14
Spg20	5.45551	0
Ankrd44	5.44662	0
Sgce	5.43699	1.55431e-15
Derl2	5.42769	2.59639e-10
Polr3e	5.41971	0
Rock1	5.41873	6.28386e-14
Meis1	5.41225	8.21565e-15
Ppp3cb	5.40326	6.4773e-10
Aldh1a1	5.36784	3.73933e-05
Atp6v0e	5.36147	2.80886e-13
Cdk4 /// LOC640611	5.33787	2.22045e-16
Adi1	5.33477	2.24265e-14
Fbxo8	5.33109	1.62093e-14
LOC100046895 /// Qk	5.31966	4.59761e-11
Zfyve21	5.31418	2.29293e-08
Gpr137b /// Gpr137b-ps /// LOC100044979	5.30061	3.9746e-14
Laptm5	5.2965	6.66134e-16
Rnd2	5.29537	3.50612e-08
Pcbp4	5.28038	0
Ezh2	5.2655	1.25677e-13
Taldo1	5.2478	0
Entpd5	5.24107	0
Enpp2	5.23147	0
Plekha2	5.21056	0
Strn	5.21042	0
Rnpepl1	5.21038	0
Gjc2	5.19852	0
3930401B19Rik /// A130040M12Rik /// E430024C06Rik /// LOC100039378 /// LOC100039583 /// LOC100041150 /// LOC100041274 /// LOC100041962 /// LOC100043154 /// LOC100043406 /// LOC100048290	5.19102	6.27527e-09
Spata13	5.18425	0
Cnn3 /// LOC100047856	5.17401	7.76618e-07
Qpct	5.17329	1.54463e-11
Bmp4	5.17306	0
Gjb1	5.17055	0
Uxt	5.15045	7.16049e-10
Dbi	5.12756	6.47682e-11
Plxnb3	5.12207	0
Gspt1	5.04608	3.8074e-12
Ttyh2	5.04507	0
Ldlrap1	5.04006	0
Nkain1	5.02708	3.35731e-13
Rnf138	5.02083	2.37588e-14
Csrp1	4.99633	2.53575e-13
Gje1	4.99272	0
1110007C09Rik	4.97791	0
Phlda1	4.97764	7.13935e-09
Sos2	4.97379	2.26485e-14
Ak3	4.97095	1.13533e-09
2010-09-10	4.9653	5.21805e-14
Rtkn	4.94163	0
Tmem159	4.92854	0
LOC100046254	4.92023	0
Wasf2	4.91673	0
Klk6	4.91028	2.88658e-15
Zdhhc20	4.90654	0
LOC100045707 /// Pou3f1	4.90639	1.08045e-11
2010106G01Rik	4.88287	9.90941e-12
Sox6	4.87597	2.17623e-05
Tjp2	4.87293	3.59068e-12
Gpm6b	4.86359	5.21796e-06
Serpinb1a	4.86263	4.6807e-13
Rassf8	4.85368	0
Il33	4.85203	1.29736e-05
Pter	4.84145	9.98819e-11
Mela	4.83933	7.72263e-08
Adam9	4.80708	4.44089e-16
Col9a3	4.7861	7.52332e-12
Ptpla	4.78064	0
Bpgm	4.77272	0
Cmtm6	4.7703	2.18137e-11
Serpine2	4.7547	0.000147535
Tmod2	4.73894	4.88498e-15
Cpeb2	4.73191	0
Gpr137b-ps	4.69697	8.88178e-16
Krcc1	4.69062	2.63789e-13
Cat	4.68338	1.37682e-09
EG667723 /// LOC100043135 /// LOC100044642 /// LOC100044742 /// LOC433406 /// LOC546482 /// LOC627166 /// LOC627200 /// Ptp4a1	4.67229	0
Ankrd28	4.67034	0
C1ql3	4.66844	4.97876e-05
Sc4mol	4.6579	1.67702e-06
Otud7b	4.64819	0
Itgav	4.63623	8.36528e-07
Metrn	4.63322	4.97995e-09
Dusp16	4.59597	8.88178e-16
Lin7c	4.5707	1.28952e-06
Nudcd2	4.56797	2.41986e-10
Idi1	4.54249	7.52156e-09
Cxcr7	4.5382	6.50515e-11
Cldn14	4.53706	0
Rnf141	4.52771	0
Epn2	4.52356	0
Nipsnap3a	4.51548	7.59393e-14
Cdk4	4.50906	1.24345e-14
Gng5 /// LOC100048410	4.5071	1.03192e-08
LOC100042616	4.50303	8.91338e-08
Eif4e2	4.50241	1.52189e-07
Pnrc2	4.49997	6.28913e-07
Epb4.1l2	4.48423	7.61332e-09
Cdc42	4.47471	2.62299e-11
Npc1	4.47321	2.42253e-11
LOC100041725 /// LOC100041766 /// Ube2d2	4.47132	1.62403e-12
Slc4a2	4.46977	1.33227e-14
Fech	4.46945	3.38081e-11
LOC668321 /// Marcksl1	4.46793	4.19364e-08
Llgl1	4.45789	4.44089e-14
Atp1a2	4.45525	0.000465751
2310031A18Rik /// LOC100047808	4.44524	0
Tmod1	4.44459	0
Golga7	4.43962	0
Hmgn2 /// LOC100039489	4.40223	0
Fscn1	4.40164	1.20101e-05
Apcdd1	4.40113	5.95258e-08
Ormdl2	4.39724	1.95399e-14
Ccng2	4.38592	8.88178e-16
Pxn	4.3856	1.77636e-15
D15Ertd621e	4.36601	1.79279e-12
Phf10	4.36255	0
1455892_x_at	4.36142	3.61702e-11
Pctk3	4.35642	1.42109e-14
Ggh /// LOC667301	4.35158	8.01015e-11
Aldh6a1	4.3475	1.70263e-07
LOC100044896 /// Sccpdh	4.33444	1.46549e-14
LOC100039707 /// Mthfs	4.33395	9.76996e-15
Gtlf3b	4.32829	0
Ctdsp2	4.32808	1.52878e-12
Mcam	4.30403	8.88178e-16
1435870_at	4.29603	5.01466e-10
Snag1	4.29215	8.43769e-15
Ifit2	4.28996	2.40391e-10
1200004M23Rik	4.27118	0
Bmp2k	4.27033	1.27676e-13
Zfp191	4.25606	2.08593e-11
Unc5b	4.24876	2.22045e-16
Pex2	4.24717	4.75175e-14
Elf1	4.23726	0
LOC638935 /// Padi2	4.23476	1.68754e-14
E2f5	4.22515	7.36078e-13
Tmed7	4.20943	1.24107e-11
Tmem77	4.19961	8.41549e-14
Adam17	4.19854	8.92639e-11
LOC635075 /// Rbl2	4.19717	1.15849e-10
Mtmr2	4.18804	0
Dusp19	4.18761	0
Cdc37l1	4.18267	4.44089e-16
Chpt1	4.16863	1.92929e-08
St6gal1	4.15014	1.19158e-10
Gnai3	4.1448	3.43706e-08
Gusb	4.13593	3.8744e-10
Gt(ROSA)26Sor	4.1339	5.23359e-12
LOC100048879 /// Pacs2	4.12581	0
Gpd1	4.11742	0
Hmgb2	4.10299	2.81096e-08
Pld1	4.10071	0
Ankrd13a	4.09945	0
BC053440	4.09801	6.29385e-12
Tor1aip2	4.09092	3.47923e-10
Hip1	4.0868	2.74233e-10
Trim13	4.07742	0
Slc16a1	4.0724	5.70635e-07
Mt1	4.07121	5.97464e-05
Nsbp1	4.06458	1.94593e-08
D1Ertd622e	4.06282	0
0610007C21Rik	4.05527	9.7633e-13
Dcps	4.05381	0
EG665903 /// LOC100044729 /// LOC100046579 /// Lsm5	4.05186	1.03383e-09
Papola	4.0481	1.31903e-07
Mid1ip1	4.04763	8.54151e-08
Gkap1	4.04283	5.55112e-15
Hhip	4.03844	0
Ankrd40	4.02791	3.0784e-09
Dpyd	4.02749	0
Cbfb	4.02304	2.92153e-10
Sh3bp4	4.0024	2.22045e-16
Ptch1	3.99865	1.92653e-06
Rras2	3.98921	4.4889e-11
Psph	3.9887	2.25622e-07
Sulf2	3.9837	5.92063e-09
Asf1a	3.97759	4.74119e-10
Elk4	3.97751	0
Gpsm2	3.97362	3.41949e-14
Ormdl1	3.96681	7.16494e-12
Mlstd2	3.95567	2.22045e-16
H3f3b	3.94907	4.93761e-12
Ilkap	3.948	2.35811e-13
Tcfl5	3.94115	8.72635e-14
LOC634379 /// Nkd1	3.93861	0
1110036O03Rik	3.92404	2.22045e-16
Faim	3.91284	2.22045e-15
Ermp1	3.89052	5.54001e-13
Sash1	3.8814	1.77711e-05
Lap3	3.87405	3.92024e-09
G0s2	3.87287	5.21588e-10
Rbm22	3.8706	0
4930504E06Rik	3.86442	0
Nol7	3.86125	0
Cyp51	3.84309	5.47039e-08
Zadh2	3.83282	1.19904e-14
Jun	3.83193	1.94584e-05
Taf13	3.82589	1.21111e-08
Rcbtb1	3.82271	0
Wdfy1	3.81829	3.28626e-13
Il23a	3.81151	0
Usp1	3.80512	7.24622e-10
Ctnnal1	3.79532	3.05286e-10
LOC100047012	3.79489	0
Sfrs3	3.79181	3.7963e-12
Btg1 /// LOC100047353	3.78629	3.06585e-06
Lima1	3.77892	6.66134e-16
2500003M10Rik	3.77298	5.72875e-14
Dnajc19	3.77235	9.76996e-15
4732418C07Rik	3.7669	4.25371e-12
Smndc1	3.76563	8.4488e-13
Glul	3.76535	2.05736e-05
Cdyl	3.74939	4.44089e-15
Slc15a4	3.74765	0
Hiatl1	3.73338	2.76668e-13
Tubb4	3.72393	4.65006e-12
Vkorc1	3.71603	0
Smc4	3.70429	7.36766e-12
Ppp4r1l	3.6979	4.74731e-13
Wdr20a	3.69711	1.18478e-10
Zdhhc9	3.68969	0
Fgfr2	3.686	3.75028e-08
Usp38	3.68285	1.20319e-11
Rap2a	3.68119	1.7164e-13
Gins4	3.67963	0
Abl1	3.67963	0
Dynlt1 /// LOC100040531 /// LOC100040563 /// LOC100040603 /// LOC100040631 /// LOC100043890	3.67252	2.87597e-07
Hspa1b	3.66768	8.53156e-10
Ulk2	3.66041	3.5425e-12
Zzz3	3.65594	2.22045e-16
Kif1c	3.64722	1.05394e-07
Eps8	3.6421	2.21905e-05
St13	3.64164	2.7893e-10
Slc16a7	3.63954	0
Phldb1	3.63809	0
Rps27l	3.63073	1.15594e-10
Mif4gd	3.62613	0
Hmgcs1 /// LOC100040592	3.62523	8.16729e-08
Rbbp9	3.62198	2.18186e-10
Parl	3.61829	6.34472e-11
Tob1	3.61825	8.54465e-11
Stxbp6	3.61607	0
Lect1	3.61385	4.78284e-13
LOC100048076 /// Smad4	3.61136	8.11595e-11
LOC433749 /// LOC631743	3.60948	1.67977e-12
Dynll2	3.60761	1.74127e-12
Rbm7	3.60735	1.74514e-11
Atp11a /// LOC100045280	3.60417	3.90799e-13
Alg13	3.59853	3.12061e-12
Matn4	3.59608	4.28324e-13
Lats2	3.59447	3.6749e-05
Refbp2 /// Thoc4	3.59338	5.64659e-13
Bmi1	3.58781	0
Klc1 /// LOC100047609	3.5854	0
B2m	3.58099	1.57616e-06
Syf2	3.57587	1.89626e-13
Tada1l	3.54866	0
1190002H23Rik	3.54282	6.25224e-05
Utx	3.53792	0
3230401D17Rik	3.53774	0
Cklf	3.53769	6.49833e-10
Tmem2	3.53473	2.22045e-16
Styx	3.53298	9.10383e-15
Antxr1	3.527	6.48927e-07
Cdk2ap1 /// LOC100047490	3.52645	3.5616e-12
Abhd3	3.52381	0.000782683
Zfp36l2	3.51793	0.000169052
Sytl2	3.51706	2.38046e-07
Iah1	3.50677	2.80818e-09
Ptp4a2	3.49946	1.46327e-12
Rnpc3	3.49767	3.062e-13
Tram1l1	3.49476	3.64153e-14
Ncbp2	3.49086	2.67342e-13
Tmod3	3.48985	9.49276e-10
Cldnd1	3.48721	0
Phlpp	3.47974	6.45866e-11
1425052_at	3.47523	3.39955e-07
Fnbp1	3.47485	1.69838e-10
Rfc4	3.47159	7.79821e-13
Hint3	3.46816	1.88794e-08
BC008163	3.46093	2.01505e-12
Pstpip2	3.45781	9.91207e-13
Mphosph6	3.45766	0
Gpr137b /// LOC100044979	3.45726	1.77636e-15
Cln5	3.45558	9.31033e-13
Rasa3	3.45433	1.77486e-09
Bcl10	3.45019	2.06226e-10
Rad21	3.44081	4.2264e-12
Tmem101	3.4362	1.04805e-13
Eed	3.43052	1.42839e-09
Abcg2	3.42772	4.0099e-12
Pip4k2a	3.42566	1.77636e-15
Lcorl /// LOC100046011	3.42563	2.33147e-14
Itgb1	3.42386	1.01085e-05
0610040J01Rik	3.42385	3.23491e-10
LOC100044170 /// Xrcc4	3.41116	4.99197e-10
Sc5d	3.41088	2.07446e-09
Rhoa	3.40908	3.77254e-13
2010-09-02	3.40813	1.79856e-14
4921524J17Rik	3.39746	1.66002e-09
Enpp4	3.39661	0
Tnks2	3.38917	1.67988e-10
Idh1	3.3868	2.27769e-05
Rab33b	3.38425	1.52509e-11
Scd2	3.38006	2.09597e-10
Plk3	3.37561	0
Tmem40	3.37333	0
Lyrm5	3.37177	1.84509e-06
Itgb1bp1	3.36701	3.1564e-05
Pop4	3.36514	0
Rcn1	3.36207	1.07646e-05
Trim24	3.36073	7.21645e-14
Gss	3.35761	0
Gpr155	3.34811	3.77476e-15
Sh3glb1	3.34187	2.41787e-09
Hnrpf /// LOC637008	3.33927	7.31328e-11
Cln8	3.32862	0
Col9a1	3.32255	8.38511e-10
Plod1	3.31853	4.39444e-10
D3Ucla1	3.3081	1.83742e-12
LOC100045971 /// Tm7sf3	3.30631	0
3110009E18Rik	3.3047	4.26992e-13
Rhob	3.30224	5.06458e-10
0610010K14Rik	3.30182	4.78918e-09
Prdx1	3.29566	5.24308e-07
Expi	3.29557	7.19358e-12
Pex5l	3.29421	0
Exoc6	3.29385	2.21156e-13
Pgcp	3.28451	3.89224e-05
A030007L17Rik	3.27721	1.59302e-07
Yes1	3.27623	5.85161e-08
Med21	3.2701	2.07042e-09
Mtap7d1	3.26774	0
Lsm8	3.26627	1.89353e-11
Stag2	3.26194	5.5298e-12
Commd1	3.26144	2.5278e-09
D15Wsu75e	3.26104	7.32747e-15
Pbk	3.26049	2.16231e-06
Tmco3	3.26033	7.04272e-11
Tmem179b	3.26024	1.56231e-12
Glcci1	3.26023	0
LOC100046643 /// Spry1	3.26004	2.22045e-15
Ctnna1	3.25607	2.45048e-05
6330503C03Rik	3.25342	2.05003e-08
2600009E05Rik	3.25133	2.22045e-16
Eid1	3.2451	4.65161e-12
Hist1h2ao /// RP23-480B19.10	3.2423	1.03761e-12
Kctd5	3.23743	6.13943e-06
Commd6	3.23574	1.54563e-09
Capza1 /// LOC100041985	3.23489	3.12126e-08
H2afj /// LOC632401	3.23399	7.4607e-14
Ehhadh	3.22751	1.56446e-11
Pycr1	3.22676	1.11022e-15
Atp1b3	3.22595	5.12257e-13
EG623365 /// H3f3a /// LOC100045490 /// LOC625328 /// LOC633468 /// LOC667250 /// LOC668164 /// LOC677395	3.22416	3.20477e-12
LOC100048397 /// Rap1b	3.22376	2.74918e-07
Ilk	3.22095	4.04339e-10
Cyp27a1	3.21888	5.8645e-10
Pnrc1	3.21885	9.83658e-13
LOC100046343	3.21803	1.49658e-13
Mterfd1	3.21108	1.03779e-08
Twf1	3.20897	5.06262e-13
Ela1	3.20666	0
LOC100047693 /// Pvrl3	3.20489	1.75133e-05
Mxd4	3.20487	3.46734e-11
Gng10	3.19854	2.17294e-09
Tmem167	3.19801	2.56817e-12
BC057893	3.19499	2.74891e-13
Metap2	3.19254	3.84937e-08
Zadh1	3.19177	4.5325e-06
2810026P18Rik	3.18754	6.66134e-16
EG544973 /// EG623365 /// EG627371 /// H3f3a /// LOC100045490 /// LOC625328 /// LOC633468 /// LOC636952	3.18688	6.92268e-12
9530068E07Rik	3.1847	9.33742e-12
Acaa1a	3.18272	1.4138e-11
Nsmce1	3.17997	8.93818e-12
Htra3	3.17682	2.22045e-16
Pik3c2a	3.17559	6.85794e-10
3632451O06Rik	3.17467	2.38598e-06
Gas2	3.17177	2.22045e-16
Snx6	3.17094	2.08527e-09
LOC100043170 /// Tmem167	3.1699	3.41949e-14
Tmem112	3.16717	1.89051e-11
Prkg2	3.15956	2.04469e-08
Tmem33	3.14573	2.41358e-11
Map3k7ip2	3.14223	7.04503e-12
Gpr137b	3.13954	0
Gnb1	3.13832	4.20697e-09
Prdx4	3.13814	3.09879e-07
Ccdc58	3.13695	1.72714e-09
Slc35b2	3.13423	0
Ramp1	3.13188	0.00088247
Tnpo1	3.12098	4.26021e-07
Ptpre	3.12044	1.43498e-05
Ampd3	3.12021	3.05369e-06
5031439G07Rik	3.11866	0
5730536A07Rik	3.11631	2.79839e-07
Alg14	3.115	5.50431e-11
1810020D17Rik	3.111	2.38527e-11
Med30	3.10783	1.40776e-13
Necap2	3.10662	7.87368e-11
LOC100038858 /// LOC100039624 /// LOC100044184 /// Sft2d1	3.10221	1.06848e-12
Dusp26	3.10128	0.000126483
3110043O21Rik	3.09829	1.18821e-09
Socs3	3.09779	0.000296398
Nudt16l1	3.09409	0
Mobkl1b	3.08614	3.42113e-07
Cav2	3.08057	0.000182045
Herpud2	3.07619	1.28786e-14
Cfl2	3.07189	3.9968e-15
Mettl9	3.07135	6.88509e-11
Stt3a	3.07045	9.96944e-09
Gtf2a1	3.06488	4.46303e-11
Creld2	3.06407	3.06591e-10
Ebp	3.06111	0
Galnt7	3.06065	5.55112e-15
Acadl	3.05261	0.000542184
LOC100047009 /// Pus7	3.0524	0
Osgep	3.04962	4.60742e-10
Ankrd43	3.04619	1.32538e-12
Galnact2	3.04112	1.37357e-12
Ufd1l	3.03901	8.88178e-16
Zdhhc14	3.03762	1.08186e-06
Qtrtd1	3.03588	1.33227e-15
Myo6	3.03173	2.2935e-05
Rps6	3.0273	2.24532e-11
Degs1	3.02448	2.79776e-14
Sirt1	3.02413	0
Osgin2	3.02408	6.01519e-13
Hba-a1 /// Hba-a2	3.01858	4.85174e-07
Ssfa2	3.0182	8.81125e-05
Ap3m1 /// LOC544716 /// LOC636327	3.0154	1.33523e-10
Dhcr7	3.01517	3.26308e-07
Phc1	3.01482	0
Cnot6 /// LOC100046343	3.0101	4.13003e-14
Ppp1cc	3.01007	1.02385e-11
Hnrpf	3.00972	2.53918e-10
Tmed5	3.00884	1.19212e-07
Trnt1	3.00853	8.66282e-10
Cyp4f16 /// Cyp4f37	3.0077	2.92188e-10
Golim4	3.00467	8.26013e-06
Gnpda2	3.00428	9.13272e-08
Csda	3.00281	2.14797e-07
Klf13	3.00089	3.9966e-11
Gnb2	2.9867	5.65702e-06
Bxdc2	2.98642	0
2900042B11Rik	2.98283	3.03329e-08
Pbef1	2.98275	0
C1d	2.9756	3.30635e-10
Tspan12	2.9736	6.66548e-06
Galc	2.97288	7.8041e-08
Pdlim5	2.97139	0.000376143
Tmepai	2.96982	1.72365e-09
Phyhipl	2.9698	0.000282656
Papss1	2.96617	0
Hist1h4a /// Hist1h4b /// Hist1h4c /// Hist1h4h /// Hist1h4i /// Hist1h4j /// Hist1h4k /// Hist1h4m /// LOC100041230	2.95525	9.81664e-07
Tmcc2	2.95481	1.0515e-10
Tmcc3	2.95274	0
Dbt	2.94741	3.64668e-06
Slc38a2	2.9467	1.77636e-15
Hbp1	2.93942	3.82666e-10
Cyb5	2.93733	1.38312e-12
Mgp	2.9324	9.1935e-06
Pdia3	2.92851	8.19479e-07
Clk4	2.92776	1.59841e-11
LOC100046953 /// Rab6ip1	2.92615	0
Rras	2.9256	3.54588e-06
Glrb	2.92439	6.40378e-10
Atf1 /// LOC100047421	2.92131	6.45265e-08
S100a4	2.92122	4.84336e-06
Msl2l1	2.91911	2.09117e-11
Mkrn1	2.91661	3.36753e-12
Fgfr1op2	2.91457	8.39706e-12
Eps8 /// LOC632638	2.91414	0.000106378
Cpne3	2.91322	5.94316e-06
LOC100047966 /// Lrrc58	2.91318	2.21659e-05
Eif4g2	2.91289	1.23922e-08
H2afv	2.91117	1.10189e-09
Tspan6	2.91014	2.10365e-07
Slc22a5	2.90964	9.99201e-14
LOC100040608 /// LOC100046423	2.90756	1.48415e-12
Slc45a3	2.90689	6.12732e-12
Gyg	2.90526	1.23075e-11
Caskin2	2.90404	0
1110001A07Rik	2.90159	2.22045e-16
Acy3	2.90046	0
Hrsp12	2.90017	0.000139679
Schip1	2.89878	5.30674e-08
Setd8	2.89874	0
Mpp5	2.89629	5.51685e-08
Adora1	2.8955	5.75062e-05
Galnt10	2.89227	1.39613e-11
Dcun1d1 /// Tes3-ps	2.88916	1.08748e-08
Dazap2	2.88902	6.43977e-09
Rbm12	2.88809	1.42553e-13
D19Ertd721e	2.8853	3.76121e-11
BC010304	2.87984	6.12733e-09
Cdr2l	2.87696	1.55431e-15
Srd5a3	2.87614	1.15463e-14
Eif2ak3 /// LOC100047634	2.87574	0
Zfp740	2.8712	0
Mast3	2.86653	2.96394e-09
Echs1	2.86603	7.60057e-08
Cadm4	2.86491	1.05691e-11
Dbf4	2.86249	2.95408e-12
E330034G19Rik	2.86196	0
Phldb2	2.86067	3.27648e-07
Pank3	2.85947	6.45675e-10
Clasp2	2.85304	2.95586e-07
LOC100048122 /// Nudt4	2.85007	4.90941e-13
Wnk1	2.84997	1.12822e-10
Sgpl1	2.84671	5.22936e-06
Socs6	2.8455	0
EG546265 /// LOC100043681 /// LOC100044900 /// LOC100045388 /// Ube2i	2.8412	0
Dusp11	2.84099	9.45517e-10
Anp32b	2.8389	0
Arhgap17	2.83657	2.22045e-16
Zfp62	2.83441	3.27103e-10
Gipc1	2.82994	2.22045e-16
Ankrd49	2.82972	0
Cdr2	2.82712	3.67365e-06
Tjp1	2.82272	5.16973e-06
Jak2	2.82131	8.88178e-16
Rad17	2.81702	1.01941e-12
Clock	2.81689	8.28226e-14
Ttyh1	2.81682	0.000130344
Itch	2.81665	0
Rpe	2.81594	3.9968e-13
Alg5	2.81578	8.34055e-11
Lysmd3	2.81208	0
Cyb5b	2.81183	1.56283e-10
Ankib1	2.81088	7.12552e-11
Eif1ay	2.80822	1.52805e-08
Ddx5	2.80501	6.98969e-09
Cpeb3	2.80421	5.16187e-12
Tgfbr1	2.80256	6.86766e-06
LOC100048642 /// Snx5	2.80132	2.9719e-10
Lss	2.80058	2.18299e-09
Tcf7l2	2.80034	2.36163e-09
Wipi1	2.79996	9.78922e-09
Mcart1	2.79849	0
3110003A22Rik	2.79517	2.26057e-09
LOC100045629	2.79168	5.9952e-15
Zfp2	2.79069	4.9454e-10
1200003I10Rik /// 1200015M12Rik /// 1200016E24Rik /// A130040M12Rik /// E430024C06Rik /// LOC100039464	2.78974	1.80771e-05
Pde6d	2.7888	1.31006e-14
Pim3	2.78741	0
Trub2	2.78735	1.3163e-08
Zfp101	2.78455	0
Mtfr1	2.78263	0.000276331
M6prbp1	2.78184	1.39707e-06
Dynll1	2.78099	1.02861e-07
Ddah2	2.77607	6.28539e-08
Casp2	2.77233	0
LOC100044115 /// Rin2	2.77103	9.98706e-09
Wdr23	2.76948	9.23759e-08
Fah	2.76642	4.94538e-12
Pscd1	2.76524	4.57412e-14
Dct	2.75964	8.98805e-10
2310001H12Rik	2.75876	3.80962e-12
Tjap1	2.75666	0
2810485I05Rik	2.75217	4.3594e-12
Polb	2.75082	4.60224e-08
Fundc1	2.7501	3.2963e-09
Dach2	2.74879	0
C1qb	2.74837	9.19929e-11
LOC100044230 /// Srd5a3	2.74623	5.4623e-14
Crry	2.74619	1.75101e-10
Acot1 /// Acot2 /// LOC100044830	2.74491	1.36095e-05
Arpc5	2.74051	3.59067e-08
Sfrs2ip	2.74027	8.88178e-16
Add3	2.73931	3.94492e-05
Btf3	2.73728	5.08305e-12
Rnf7	2.73514	4.44089e-16
Rpa3	2.73326	4.64481e-09
Rab10	2.73038	1.90514e-13
Ube2d1	2.72886	1.24655e-08
Ech1	2.72638	1.74367e-08
Lrrc57	2.72606	2.17513e-10
AW549877	2.72518	2.08153e-11
Dhrs7	2.725	5.41215e-08
Gtf3a	2.7244	5.83977e-14
Rpia	2.7226	0
Npepl1	2.7189	1.71063e-12
Nfyb	2.7175	9.63647e-11
AI427122	2.70978	2.81997e-14
Tug1	2.70912	8.03606e-07
Amd1	2.70894	9.83258e-12
1448021_at	2.70638	3.73105e-10
Smad7	2.70456	0
Rrs1	2.70414	1.02522e-07
Ccndbp1	2.70225	4.29878e-13
Glrx3	2.70183	5.65996e-05
Utp11l	2.7014	7.85999e-10
Polr2d	2.70136	5.20606e-12
Cask	2.69916	1.06449e-08
Rbm8a	2.69776	2.22045e-14
Slc35a5	2.69668	1.44329e-14
Ddit4	2.69432	1.54311e-06
Man1a	2.694	0.000826356
Atad2b	2.69367	1.56963e-12
Trib2	2.69344	0.00048253
Zfp410	2.69306	2.22045e-16
Mvd	2.69068	3.77409e-06
Snhg1	2.69063	0
Hist2h3c2	2.68989	8.54628e-05
Cdadc1	2.68686	1.01168e-06
LOC100041156 /// LOC100041932	2.68146	9.56321e-07
Hmbs	2.68016	7.48721e-10
Ctdsp1 /// LOC100047249	2.67979	1.437e-08
2610029G23Rik	2.67977	5.61738e-10
Ccdc86	2.67958	0
Cenpa	2.67903	2.59202e-06
Mtdh	2.67811	1.04012e-09
Epb4.1l3	2.67732	4.39578e-06
LOC100045887	2.67536	8.94751e-12
Fgfrl1 /// LOC100046239	2.67362	5.20725e-05
Smc2	2.67296	1.88141e-07
Deb1	2.67142	6.02408e-10
Nola2	2.67074	2.75674e-06
Phgdh	2.66891	5.5217e-05
Elf2	2.66801	1.02141e-14
Nudt13	2.66769	4.44363e-08
LOC100039220 /// Rpo1-3	2.66666	8.06037e-07
1429748_at	2.66619	2.22045e-16
A930037G23Rik	2.66616	7.72382e-12
Edg7	2.66551	0
Spred1	2.66238	2.40544e-06
Mrps7	2.65876	2.22045e-16
Fusip1	2.65799	5.21485e-08
Ythdc1	2.65744	1.27454e-13
En2	2.6571	1.98082e-09
Mfsd1	2.65697	2.24124e-08
Prpf38a	2.65456	2.16012e-11
Pcna	2.65243	8.82583e-12
Usp16	2.65225	0
Rbbp4	2.65149	2.07272e-11
Snx2	2.64902	8.5614e-09
Pum2	2.64759	6.95e-14
Zbtb8os	2.64684	3.10945e-07
As3mt	2.64581	2.56347e-05
Serpind1	2.64426	0
Ap3m1	2.64332	3.66485e-09
Imp3	2.64156	4.44089e-16
Mmp2	2.64037	2.41217e-07
Hnrpk	2.63752	2.10959e-08
Glod4	2.63496	0
2610030H06Rik	2.63347	5.36344e-07
B230118H07Rik	2.63226	1.92397e-07
Acss2	2.63085	9.57877e-06
Sp1	2.62786	8.49565e-12
Rab8b	2.62367	0
LOC100040573 /// Zfp131	2.62219	0
Pmvk	2.62179	5.60998e-08
LOC100044651 /// Smc4	2.62083	2.39445e-08
Ralgds	2.6184	1.3352e-11
Rftn2	2.61511	5.02831e-05
Jam2	2.60989	0.000727544
Ppp4c	2.60944	9.0411e-11
Tradd	2.60899	0
Vbp1	2.60777	5.9952e-15
Magoh	2.60742	2.73115e-14
Hpgd	2.60736	0
Tspan14	2.60701	1.42989e-05
Vgll4	2.60652	7.93272e-09
4931406C07Rik	2.60602	1.17591e-05
LOC632101 /// Mcl1	2.60403	7.61301e-08
Brd7 /// LOC634327	2.60352	2.22045e-16
Tpd52	2.60266	4.98779e-08
Slc29a3	2.60056	3.31708e-08
LOC100046567 /// Tmed5	2.59682	7.19692e-07
Tfdp1	2.593	3.10862e-15
Dmrtb1	2.58993	1.53211e-14
Cdh11	2.58956	8.2124e-06
Mki67	2.58759	4.49292e-05
Lmcd1	2.58629	0.000888289
Gabarap	2.58553	9.9656e-10
Matn2	2.58446	3.28888e-05
Shprh	2.58354	2.22045e-16
Dnajb10	2.58316	6.85955e-10
Tmem1	2.58086	1.19904e-14
Centd1	2.57961	0.000680962
Phf21a	2.57711	4.12737e-12
Qser1	2.5762	1.55374e-09
Lrrc1	2.57607	0
Nkiras2	2.57572	2.19695e-11
Btd	2.57251	1.71595e-09
Hebp1	2.57249	5.70808e-05
Dr1	2.56825	4.67794e-07
Macrod2	2.56806	2.23419e-05
Birc2	2.56801	1.69191e-10
Zbed4	2.56566	0
Prkcz	2.56393	1.84033e-05
Arpc1a	2.56202	9.72751e-11
2610529C04Rik	2.56189	1.60538e-13
Rab9	2.55996	1.00585e-07
Fdps	2.5576	6.94264e-06
Lrrc42	2.55747	1.08664e-09
Nup153	2.55634	8.11219e-09
Hsd17b11	2.55436	6.10335e-07
Tgds	2.55271	1.05976e-09
Gtf2f2	2.55052	1.37281e-09
Slain2	2.54589	4.71067e-09
Zfp790	2.5445	1.46549e-14
Enoph1	2.54215	0
Sp3	2.54111	1.14563e-07
EG665989 /// EG667598 /// LOC433064 /// LOC624822 /// Ppih	2.53924	1.05873e-07
H1f0	2.53849	1.9182e-11
Mta3	2.53822	0
Appl2	2.5377	0.000623182
Mad2l2	2.53717	1.22566e-11
Itgb4	2.53613	2.22045e-16
2010-09-15	2.53365	6.75144e-11
Slc35b3	2.53319	1.85629e-13
Capza1 /// LOC100041985 /// LOC546155 /// LOC632682	2.53201	2.73724e-10
Srp9	2.53166	2.88057e-06
Dlg1 /// LOC100047603	2.53138	1.31677e-06
Rod1	2.52949	2.5091e-14
1810058I24Rik	2.52763	2.23637e-11
Chfr	2.52435	0
Yipf4	2.52223	4.00899e-08
4930570C03Rik	2.5198	6.32139e-12
Gltscr2	2.51554	3.92353e-13
Pcsk6	2.51511	6.5582e-06
Hacl1	2.51491	8.25022e-08
Phc2	2.51162	8.54428e-13
Naca	2.51078	1.16173e-07
Cln3	2.5106	4.90213e-10
Ryk	2.50944	1.1182e-07
Gabpa	2.50868	1.71242e-06
Lims1	2.50793	2.30656e-08
Jtb	2.50742	5.68402e-10
LOC100047651 /// Zfpm1	2.50453	4.423e-11
Pik3c3	2.50305	1.57208e-13
Mmp15	2.50283	2.85332e-09
Hist1h2ad /// Hist1h2an /// Hist2h2aa1 /// Hist2h2aa2 /// Hist2h2ac	2.50197	7.40016e-08
Elovl5	2.50109	6.1862e-05
Ciapin1	2.50055	6.88624e-08
Snx1	2.49974	0
4933428G20Rik	2.49899	2.22045e-16
Pgpep1	2.49678	2.0539e-10
Tra2a	2.49518	9.44378e-12
AI314976	2.49449	8.25664e-08
Adipor2	2.49421	2.39822e-10
Ccdc16	2.49365	3.61045e-13
Dnase2a	2.49357	0.000143306
Tsc22d1	2.4915	1.14649e-06
Dci	2.49061	5.5854e-06
Cisd1	2.48689	4.42764e-07
Zdhhc2	2.48683	9.11329e-06
Kcnk13	2.48612	1.04561e-12
Zxdc	2.4852	1.4666e-12
BC016495	2.48483	0
Baz2b	2.48349	8.88178e-16
1110014K08Rik	2.48319	4.44089e-16
Ccdc128	2.48172	0
EG433230	2.48146	3.02188e-07
Sumf1	2.48111	0.000293659
Synj2	2.48089	4.64164e-11
Ccnt2	2.4787	1.44932e-10
Tm2d1	2.47778	2.15907e-06
Creb3l2	2.47714	1.54002e-09
Gramd3	2.47488	8.41058e-08
LOC100041953 /// LOC100047209 /// Sap18	2.47166	8.14878e-08
Mrpl3	2.47096	6.38132e-07
Mrps23	2.47057	5.21476e-06
Neo1	2.46833	4.17765e-05
Ifnar2	2.46641	0
Eny2	2.46626	1.10512e-05
Rab4a	2.46502	2.53515e-09
Cd81	2.46449	5.74563e-09
Cd164	2.4644	0.000138814
Pigc	2.46439	4.71401e-13
Alad /// LOC100046072	2.46408	3.49273e-10
Brdt	2.46371	3.29425e-12
Dhfr	2.46305	0
Pcmtd2	2.46276	7.64409e-08
Rwdd4a	2.46249	1.70299e-05
Cxcl12	2.4612	6.81229e-09
Wbp1	2.45875	4.74509e-13
Rims2	2.45778	3.20896e-06
Cpt2	2.45762	2.25403e-05
Mtch1	2.45621	3.90252e-07
Top2a	2.45583	9.32129e-06
Asnsd1	2.45222	1.44627e-08
Gnpnat1 /// LOC665402 /// LOC676647	2.45111	5.25372e-09
Arid4b	2.45061	4.50002e-11
LOC100044341 /// Trps1	2.45024	0.000436464
Cd2bp2	2.44992	1.1864e-08
Ldlr	2.44672	0.000121717
Prrx1	2.44611	4.7198e-06
Peci	2.44294	0.000103841
Pscd2	2.44206	1.21525e-12
Polg2	2.44163	0
Selk	2.44129	5.88418e-13
2510009E07Rik	2.44042	6.26276e-07
4933428G09Rik	2.44019	1.82756e-07
Sptlc2	2.43987	2.31593e-13
Slc25a17	2.43883	1.60933e-10
Gabarapl2	2.43848	3.69209e-08
Tmem165	2.43841	5.51901e-09
Txndc17	2.43258	6.97861e-06
Hs3st1	2.43231	1.25065e-06
Tirap	2.43048	9.4369e-14
Scp2	2.42947	1.23763e-07
C1galt1c1	2.42911	2.76372e-11
Ifrg15	2.42899	6.98752e-12
Edem2	2.42895	0
Sfrs10	2.42806	4.21885e-15
LOC627908 /// LOC673151 /// Ppp4r2	2.42784	3.03202e-12
Rrbp1	2.42681	1.79273e-05
Gorasp2	2.42471	1.60094e-13
Stard3nl	2.42451	3.37441e-12
LOC100040970 /// LOC100046610 /// Rpl14	2.42444	2.15558e-09
Tpst1	2.42289	6.66134e-16
Pold1	2.42132	5.61773e-14
Bxdc5	2.42128	2.45785e-06
Gnptab	2.42113	6.32827e-14
Hip1r	2.4203	6.65024e-13
Elavl1	2.4173	5.41678e-05
LOC100046704 /// Nras	2.41666	0
Bnip2	2.41665	1.56405e-06
Cenpq	2.41468	4.73279e-09
2010205A11Rik /// ENSMUSG00000076577 /// Igk-C /// Igk-V21-4 /// Igk-V28 /// Igk-V8-16 /// Igkv1-117 /// LOC100046552 /// LOC100047628	2.41377	5.12458e-06
Ndnl2	2.41367	2.37579e-11
Ppp2r1b	2.41231	1.26379e-09
Cdc42se1	2.41212	1.72999e-11
Cript	2.40877	5.05956e-10
Nup160	2.40556	4.52383e-11
Actl6a	2.40479	2.37816e-11
Sh3kbp1	2.40193	5.75476e-10
Gadd45a	2.40063	1.56903e-09
Cdc73	2.39852	7.3626e-08
Ftl1	2.39805	0.000157946
Scamp2	2.39675	6.15055e-09
mCG_13386 /// Scamp4	2.39582	3.03091e-13
EG633640	2.39497	0.000107773
Acsl1	2.39278	1.78302e-13
Acad11	2.39272	0.000184466
Pus3	2.39193	0
Zfp644	2.38917	1.47438e-13
1810034K20Rik	2.38587	8.44658e-13
Tmem128	2.38545	2.01328e-12
D10Bwg1364e	2.38519	9.77662e-10
1190005I06Rik	2.38388	0.000211744
Usp25	2.38344	6.52502e-06
Hiat1	2.38139	6.66134e-16
1434569_at	2.38034	5.33376e-11
Prpsap2	2.38009	1.3795e-11
Tspan15	2.37687	9.6434e-13
Cetn3	2.37474	2.98468e-07
Zik1	2.37452	5.19362e-13
Tmpo	2.37286	0
Cacng4	2.37168	0.000638595
3110001D03Rik	2.36892	5.11196e-11
Cdh10	2.3679	1.46588e-05
Vps37b	2.36747	1.00933e-11
Tmem38b	2.36554	8.88178e-15
Myt1	2.36511	7.3672e-11
Pdcd10	2.36474	5.5464e-08
Mobkl2b	2.3621	1.02141e-14
Tceb1	2.36199	3.61022e-05
LOC674944	2.36189	5.49133e-09
Rpp30	2.36127	3.68594e-14
Rela	2.35997	3.28944e-11
1810029B16Rik	2.35853	0
2410002O22Rik	2.35816	2.4436e-10
LOC100047012 /// Ube2e3	2.3575	8.37153e-12
Gatad2a /// LOC100047029	2.35711	7.02851e-10
Mtm1	2.35621	2.44369e-06
3110004L20Rik	2.35518	3.37069e-06
Dennd4c	2.35345	9.54853e-05
Rb1	2.35156	0.000256003
0610037L13Rik	2.35094	2.71249e-06
Rmi1	2.3473	8.12319e-07
Irs1	2.34613	5.21282e-07
Hapln2	2.34556	8.61444e-12
Elovl4	2.34513	8.81557e-08
Ttc30b	2.34484	1.52001e-05
2410042D21Rik	2.34466	4.78548e-11
Gatad1	2.34434	3.29091e-06
Spast	2.344	9.61264e-11
Zfp472	2.34312	0
Arbp	2.34286	1.02955e-07
4930453N24Rik	2.33626	1.06696e-07
Ing1 /// LOC100045040	2.33604	1.39834e-10
Parp8	2.33536	8.06357e-10
Slc6a9	2.33395	8.80347e-11
3110007F17Rik /// EG546368 /// EG625591	2.33388	0
Hsdl2	2.33386	0.000575567
5830433M19Rik	2.33118	0.000159492
Thoc4	2.32961	7.8233e-12
1110005A03Rik	2.32755	2.23261e-09
Xrcc6	2.32682	3.66374e-14
Depdc7	2.32498	1.60966e-10
Hsd17b10	2.32295	1.77238e-07
Gca	2.32022	2.11853e-05
Pawr	2.32018	1.49122e-05
Flcn	2.32009	2.20122e-11
Ccdc90b	2.31927	1.72863e-05
Med20	2.31886	3.14992e-12
EG666609 /// Snrpg	2.31745	1.44588e-09
Tmed3	2.31659	1.21134e-09
Omg	2.31627	1.08562e-05
Inppl1	2.31557	7.16815e-11
Arl2bp	2.31445	6.5115e-10
Ptpn11	2.31361	1.68954e-12
LOC100042343 /// Tmed2	2.31346	1.80256e-12
Myef2	2.31336	6.58806e-13
Tmem60	2.31324	2.01166e-10
Grhpr	2.31307	9.79145e-08
Mageh1	2.30981	5.05669e-07
Vwf	2.30957	1.93179e-14
Tpm4	2.30955	0.000211615
Bzw1	2.30945	4.02655e-06
Uchl3 /// Uchl4	2.30913	6.92788e-11
Churc1	2.30725	2.47972e-08
Zfp68	2.30704	1.12999e-07
Sqle	2.30087	0.000197872
Myst3	2.29951	2.23599e-13
A630054L15Rik	2.29919	5.72575e-11
Arhgef7	2.29891	3.27368e-09
Edem1	2.29826	7.64724e-10
Igbp1	2.29704	4.97585e-10
Itm2a	2.29594	1.61371e-06
Cdca5	2.29553	4.02644e-05
1435833_at	2.29385	1.31576e-05
Mdm2	2.29321	5.10703e-15
Cox4nb	2.29077	5.04206e-06
Snx15	2.2883	0
Tcea1	2.28784	2.84439e-13
EG629036 /// Erh /// LOC100042777	2.28687	7.6457e-08
Sec11c	2.28619	1.62726e-09
Apool	2.28574	5.75029e-11
Gnai2 /// LOC100045883	2.2854	1.73111e-05
4933434E20Rik	2.28513	5.74538e-10
Mxi1	2.28465	1.63675e-06
Mkrn3	2.2845	6.30163e-13
EG545555 /// Hmg1l1 /// Hmgb1 /// LOC100039256 /// LOC100039558 /// LOC100040320 /// LOC100040413 /// LOC100041307 /// LOC100042515 /// LOC100043312 /// LOC100045384 /// LOC100045611 /// LOC100045972 /// LOC100046019 /// LOC100046260 /// LOC100046847 /// LOC546331 /// LOC625467 /// LOC637733 /// LOC665056 /// LOC677578	2.28416	9.27103e-08
Hsd17b12	2.28341	1.65615e-06
Ccnd1	2.28321	0.000608786
Pdk3	2.28152	1.92406e-11
Atp6v0a2	2.2773	1.93825e-06
Jmjd1c	2.27667	5.91727e-12
Spns2	2.27625	4.66142e-05
Dusp15	2.27474	4.38974e-07
Ube2j1	2.27315	1.75596e-10
Nsmce2	2.27232	6.21725e-13
Fnta /// LOC100046996	2.27166	4.64073e-14
Cdv3	2.27139	9.97129e-10
Tdrd7	2.27087	2.27153e-10
Lrrc16	2.26898	0.000153958
Tbc1d20	2.26882	8.51097e-13
Armet	2.26802	5.79302e-07
Nit2	2.26767	1.86664e-07
Sfrs9	2.26494	4.87166e-13
Aatk	2.26434	7.51149e-09
Tmem110	2.26231	2.22045e-16
Siah2	2.2622	0
B230308N11Rik	2.26219	2.06968e-12
Rnaset2a /// Rnaset2b	2.2602	0.000226425
Eif2s3x /// LOC100039419 /// LOC100048746	2.2591	2.88112e-11
EG627557 /// Ncoa4	2.25852	4.8715e-11
Hist3h2a	2.25845	1.23686e-07
Smpd2	2.256	0.000269546
Rpl22	2.25566	1.62878e-08
B230219D22Rik	2.25366	0
1110057K04Rik	2.25291	5.81033e-10
Wdr40a	2.25169	9.13186e-08
Tmbim4	2.25123	1.03806e-11
Ktn1	2.25065	1.96587e-08
Eef1d	2.25018	6.71045e-10
Spcs2	2.25001	8.31188e-11
Dnajb11	2.24932	3.67084e-12
Ccrn4l /// Cog6 /// ENSMUSG00000073624 /// LOC100043821 /// Sgip1	2.24856	1.41613e-11
Cdkn1b	2.24755	1.6555e-08
Cib1	2.24679	0.000122233
Chdh	2.24617	7.96737e-09
Ptprb	2.24201	3.98739e-09
Hmgn1	2.24178	1.99429e-06
Pold2	2.24159	1.3028e-09
Drctnnb1a	2.24116	6.19681e-06
Amd1 /// Amd2 /// LOC100040814 /// LOC100043304 /// mCG_1411	2.24055	1.5477e-07
Stk39	2.24014	9.08829e-12
Zfp326	2.23832	3.47954e-10
Rpl14	2.2366	7.79138e-05
Prickle1	2.23373	0.00043704
Lad1	2.23354	3.37834e-09
4932431P20Rik /// EG432959 /// EG545555 /// Hmg1l1 /// Hmgb1 /// LOC100039558 /// LOC100039943 /// LOC100040234 /// LOC100041307 /// LOC100041386 /// LOC100041667 /// LOC100042447 /// LOC100042549 /// LOC100043427 /// LOC100043683 /// LOC100044845 /// LOC100044945 /// LOC100045414 /// LOC100045876 /// LOC100046260 /// LOC100046914 /// LOC100047080 /// LOC100048068 /// LOC100048470 /// LOC545506 /…	2.23314	1.22591e-12
EG665008 /// Hnrpf /// LOC630791 /// LOC637008	2.2328	4.35669e-08
LOC100048449 /// Rpl18	2.23206	1.55042e-09
Mboat5	2.23021	0.000194119
2810004N23Rik	2.2299	3.67894e-07
Ccni	2.22878	2.71823e-07
LOC100044468 /// Nlk	2.22812	2.24094e-09
1110032O16Rik	2.22803	6.26894e-09
1810037I17Rik	2.22795	8.50592e-10
Rab11a	2.22454	1.50635e-11
Eapp	2.22401	4.44089e-16
Snx5	2.22323	4.30357e-09
AV320801 /// EG331529 /// EG666040 /// Pramel3 /// RP24-142A19.3	2.22104	0
1700040I03Rik	2.21843	2.29728e-06
Hsd3b7	2.21831	0.000195269
Edil3	2.21808	4.1056e-13
Csf1r	2.21769	3.35308e-05
A730098P11Rik /// EG627352 /// LOC433598 /// LOC433955 /// LOC626309 /// Morf4l1	2.21654	4.24416e-12
Wdr57	2.21595	6.35913e-07
9130004C02Rik	2.21485	0
Ube2e2	2.21153	1.10043e-11
Bcas2	2.21142	3.64776e-06
Rnf146	2.21066	2.68111e-08
Prima1	2.21041	1.43733e-08
Adamtsl4	2.20964	1.05567e-07
Vps53	2.20765	5.53393e-05
Hmgn1 /// LOC100040836 /// LOC100047714 /// LOC665957 /// LOC666721	2.20744	6.48684e-06
1110019N10Rik	2.20542	5.66179e-09
Cdc26	2.20458	1.85207e-12
Cnn3	2.20425	2.07066e-05
Otud6b	2.204	3.25858e-06
1200015N20Rik	2.20325	0.000496462
Tmem30a	2.20283	2.44756e-06
Slc39a6	2.20275	2.22241e-05
Parp12	2.20018	0.000108759
Wasf1	2.20007	1.1538e-06
Adam10	2.19999	1.49566e-07
Ehd1	2.19953	2.30926e-14
Mettl7a /// Ubie	2.19777	0.00072903
Hadhb	2.1976	0.000713499
Rpl8	2.19753	5.57068e-11
Mbtd1	2.19489	3.22093e-11
Ibtk	2.19484	1.35225e-12
Shkbp1	2.19378	0
Rps21	2.19329	4.90133e-06
Pycr2	2.19328	0
Ddx27	2.19283	4.41203e-13
Dera	2.19144	9.66255e-08
1448026_at	2.19115	1.55431e-15
Klf10	2.19102	5.33105e-05
Picalm	2.19073	0
Nr3c1	2.1897	2.04043e-05
C1ql1	2.18955	4.7734e-09
Nek3	2.18936	2.69118e-12
Rsrc1	2.18859	4.44145e-08
LOC100041948 /// LOC100043740 /// LOC100044779 /// LOC100047971 /// Ptma	2.18856	7.66143e-12
Ppfibp2	2.18824	6.92841e-11
Chac2	2.18778	1.97308e-06
Gmfb	2.18778	3.4497e-07
Fis1	2.18762	2.16733e-10
Pfn1	2.18716	2.0062e-08
Hey1	2.18366	0.000378765
5730469M10Rik	2.18324	0.000323333
LOC100047558 /// Rap2c	2.18117	4.44077e-07
1110032A03Rik /// LOC100048251	2.18113	2.2754e-05
Fusip1 /// LOC630233 /// LOC632268	2.17926	8.01384e-09
Ctsl	2.179	0.000132774
Tmprss5	2.17899	0
2010109K11Rik	2.17783	2.56385e-07
Msh6	2.17722	1.05944e-11
Dusp9	2.17618	1.55431e-15
EG637273	2.17612	1.69498e-06
Snx22	2.17592	8.85237e-10
Sass6	2.17557	0
St7l	2.17518	1.11022e-15
Slc25a36	2.17498	5.01263e-07
Purb	2.17476	3.3069e-06
Sptlc1	2.17342	8.93398e-10
Taf11	2.17218	5.47908e-11
Ifrd1	2.17106	2.09978e-05
Pdgfc	2.16935	5.02462e-06
Utp18	2.16901	5.41266e-07
LOC100048520 /// LOC666025 /// Ppm1b	2.16726	0.000128771
Ubap1	2.16573	3.10019e-12
Chmp2a	2.16483	9.74562e-09
6330407G11Rik	2.1645	1.28873e-05
Ssbp1	2.16425	2.08349e-06
Il17d /// LOC100046772	2.16321	3.77586e-08
Pex7	2.16308	2.43221e-07
Puf60	2.16118	5.30687e-14
Trdmt1	2.16096	5.41913e-08
Aldh3b1	2.16033	4.37428e-14
Pes1	2.15833	1.03975e-10
Bax	2.15749	6.83879e-09
9430016H08Rik	2.15742	1.4428e-06
Gdpd3	2.15676	4.39071e-06
Ccdc5	2.15548	7.03714e-10
Copz1	2.15534	4.42261e-08
Pkd2	2.15491	9.7716e-05
Tmem14c	2.15392	2.09195e-07
Fbxo45	2.15269	6.32827e-14
Aldh9a1	2.1515	2.06283e-09
Stam	2.15148	6.66134e-16
Phlda3	2.15107	1.3612e-10
Esco1	2.15062	7.01935e-06
Ccdc34	2.15048	2.00379e-06
Rnuxa	2.14947	2.74051e-08
Rnf38	2.14915	6.0191e-11
LOC100045887 /// Sfpq	2.14803	1.13508e-05
Asna1	2.14774	2.99764e-05
Srpk3	2.14706	1.85708e-07
Luc7l	2.14632	1.31393e-09
Hsd17b4	2.14556	3.09621e-06
Cnot8	2.14536	2.18805e-09
Rcn3	2.14473	8.57592e-06
Nat12	2.1447	2.79776e-13
EG621205 /// Rfwd2	2.14429	3.77476e-14
Ubl3	2.14418	1.17095e-06
Phf8	2.14412	4.44089e-16
5430435G22Rik	2.14352	1.04152e-11
Slc35f5	2.14345	1.52682e-06
Acaa1a /// Acaa1b	2.14181	4.26601e-07
l7Rn6	2.13998	4.13589e-06
Mbd6	2.13731	0
Zbtb1	2.13662	6.26599e-09
BC005537	2.13477	6.12365e-07
Tbc1d23	2.13463	2.26117e-08
Marveld1	2.13328	1.05166e-08
Pex13	2.13293	9.15598e-07
Ebna1bp2	2.13159	2.84134e-06
Rsrc2	2.13088	3.40739e-10
Fxr1h	2.1302	1.05959e-10
Ccdc47	2.1297	2.08738e-07
Tmlhe	2.12957	4.23739e-08
Tmco1	2.12936	6.1469e-07
Btf3 /// LOC100041823 /// LOC100046341	2.12657	4.62163e-07
Frg1	2.12492	7.96503e-07
Fmr1	2.1247	3.55691e-09
Mcm7	2.12387	2.67424e-11
2610001J05Rik	2.12385	1.15063e-07
2010321M09Rik	2.12302	6.70353e-13
2010109N14Rik	2.12258	3.62769e-09
Rnf135	2.12234	4.9067e-09
Mobkl3	2.12175	7.15793e-07
EG433305 /// Hmg1l1 /// Hmgb1 /// LOC100039558 /// LOC100040413 /// LOC100041307 /// LOC100042447 /// LOC100043312 /// LOC100045384 /// LOC100045611 /// LOC100046019 /// LOC100046260 /// LOC100047080 /// LOC637733	2.12157	2.21358e-07
Rbm39	2.11856	1.82272e-07
Mmaa	2.11806	2.61008e-10
Tulp4	2.1174	2.11856e-09
Wdsub1	2.11723	1.23097e-07
EG627737 /// LOC632026 /// mCG_130059 /// Rpl22	2.11644	1.33093e-08
2010003O02Rik	2.11464	8.09578e-08
Bace1	2.11426	3.36109e-09
2810416G20Rik /// Hmgb1 /// LOC100038833 /// LOC100039256 /// LOC100039558 /// LOC100040320 /// LOC100040413 /// LOC100041307 /// LOC100043368 /// LOC100044152 /// LOC100045611 /// LOC100045876 /// LOC100045972 /// LOC100046260 /// LOC100048378 /// LOC625467 /// LOC677578	2.11385	3.0742e-08
Hist1h4i	2.11366	0.000255897
Hdac1	2.1113	7.48837e-10
Pard3	2.11097	7.32014e-12
Capn5	2.11045	5.43503e-06
Rab14	2.11022	5.02414e-11
LOC100043293 /// Sfrs2	2.10992	5.44326e-10
9130011J15Rik	2.10776	4.65881e-08
Ric8	2.10719	1.04805e-06
1200003I07Rik	2.10563	0
Gm2a	2.10422	3.15629e-06
Zfp105	2.10228	1.25739e-07
Ppm1b	2.10144	0.000116491
2700007P21Rik	2.101	4.79445e-08
Dhx36	2.09837	6.32485e-07
Hmgcl	2.09637	0
Eif4a3	2.09583	1.7188e-11
Impad1	2.09566	7.89016e-09
Atp2c1 /// LOC100045884	2.09214	1.17777e-09
Qdpr	2.0917	1.01696e-13
Ada	2.09093	1.45357e-07
Dtymk	2.09059	5.17127e-08
Zfp451	2.09015	2.98559e-11
Sepx1	2.08917	6.10626e-08
Jarid2	2.08895	1.30931e-10
Rnf20	2.08827	7.6959e-10
Becn1	2.08788	5.59099e-06
EG621100 /// EG622236 /// LOC100039431 /// Rpl27	2.08677	1.82082e-06
Pde7a	2.08569	4.64073e-14
Rnaseh1	2.08476	7.23208e-11
Pfdn2	2.08438	1.62784e-07
2810405K02Rik	2.08423	2.88745e-07
Leng1	2.08421	1.89075e-05
Clns1a	2.08406	2.39354e-09
Zfp275	2.08317	4.44744e-09
4933424B01Rik	2.08267	1.77123e-11
Fryl	2.08154	1.6315e-07
2700024H10Rik /// Arpp19 /// LOC632823	2.08068	1.02503e-07
Ccnb1 /// Ccnb1-rs1	2.08039	0.000206728
Nrm	2.0802	3.23639e-08
Msl31	2.08003	2.67728e-07
Larp6	2.07726	7.89332e-05
Ppp1r15b	2.07676	3.69049e-11
Dhx16	2.07601	1.45217e-13
Rassf2	2.0758	4.86278e-14
Imp4	2.0758	0
Topors	2.07551	1.60538e-13
Psmd10	2.07508	2.43584e-06
4933439F18Rik	2.07218	2.46426e-09
2610039C10Rik	2.06922	3.22091e-07
Gstm5	2.06888	0.000114663
Kif16b	2.06835	1.84494e-09
Adh5	2.06826	1.11834e-09
Fyn	2.06818	5.643e-08
Ugdh	2.06727	0.000169043
Gpc1	2.06643	2.04777e-09
Zbtb44	2.06511	2.39546e-11
Gpr172b	2.06442	1.39813e-08
Ppp4r1	2.06416	3.7622e-07
1436357_at	2.06208	3.08495e-11
Itfg1	2.06202	1.91047e-06
Tmem27	2.06065	1.90337e-12
Emid1	2.05976	0.000201062
Txndc12	2.05949	2.15707e-11
D930014E17Rik	2.05879	8.01943e-09
Bxdc1	2.05835	1.75112e-08
0610007P14Rik	2.05807	4.30505e-07
Brp44l /// LOC100041649 /// LOC100047509	2.05727	1.89473e-05
Chd1l	2.05681	2.25904e-07
Zfyve26	2.05587	5.278e-13
Ctbp1 /// LOC100045360	2.05547	0
Snrpb2	2.05531	5.30278e-11
B230354K17Rik	2.05439	5.15772e-07
LOC100047794	2.05415	0.000161614
Tmem49	2.05363	4.28546e-14
Slc30a5	2.05334	2.70496e-06
Slmo2	2.05213	3.82179e-06
Sh3d19	2.05154	2.22045e-16
Slc39a7	2.05079	3.05013e-07
Gsto1	2.05067	1.23074e-05
Rpl7l1	2.05015	3.18459e-06
LOC100047670 /// Rmnd5a	2.04804	7.08731e-10
Endod1	2.04722	2.55295e-06
1110005A23Rik /// EG625193	2.04657	2.94444e-11
Zcchc8	2.04526	1.76947e-12
Snrpa1	2.04426	9.24099e-10
2810417H13Rik	2.04311	0.000160294
Ssr3	2.04291	6.07095e-06
Mrpl24	2.0429	3.31939e-10
Mcm2	2.04144	8.12171e-07
Ccdc117	2.04119	0
Glo1	2.039	5.89368e-05
2810002D19Rik	2.03892	1.58913e-06
2310008M10Rik	2.03862	1.60427e-10
Vamp5	2.03857	0.000322712
Hist3h2ba	2.03824	9.18784e-05
Mrpl48	2.0382	1.04726e-06
Rnf44	2.03594	2.61124e-12
Mapk8ip1	2.03513	3.90233e-10
Zfp329	2.03373	7.42485e-09
BC048355	2.0321	0
Sema5a	2.03197	4.48397e-10
LOC100048559 /// Sfrs1	2.0319	9.88725e-11
Anapc11	2.03117	3.15051e-06
H2-Ke6	2.03117	1.607e-06
Rnf5	2.03104	2.74548e-09
EG667723 /// LOC100043135 /// LOC433406 /// LOC627166 /// LOC627200 /// Ptp4a1	2.03096	0
Per3	2.03071	5.39865e-07
Dleu2	2.03017	3.67739e-05
Dnajc14	2.02991	7.19956e-08
Orc2l	2.02983	8.22719e-09
Gstp1	2.0296	3.17554e-10
Dgat2	2.02914	6.65586e-05
Vrk1	2.02896	2.35025e-11
Cnot6l	2.0287	0
Arf2	2.02812	1.22716e-09
Ddx21	2.02441	6.54802e-08
Ctcf	2.02364	0
Adat2	2.02363	6.52198e-08
Dbr1	2.02355	3.02908e-08
Tmed2	2.02317	8.10463e-14
Tmem192	2.0226	3.73711e-08
Gna12 /// LOC100048021	2.02139	3.67195e-12
Pcyt2	2.02113	6.05578e-08
Ppib	2.02091	3.37172e-07
Phf5a	2.02072	4.92051e-13
Ripk5	2.02029	4.71574e-09
4833420G17Rik	2.01818	2.96207e-06
Sfrs11	2.01737	4.39426e-13
2010012C16Rik	2.01578	1.40879e-08
Yif1a	2.01349	4.39332e-09
Med19	2.0129	2.88067e-07
Apba3	2.01276	1.83962e-10
Srp14	2.01241	6.06802e-09
4930420K17Rik	2.01166	5.51337e-06
Mlh1	2.01123	4.10123e-11
Rtkn2	2.01022	0
BC013529	2.00964	1.65377e-05
Mapk7	2.00822	5.82356e-12
BC046331	2.00794	6.30812e-09
Oxr1	2.00679	6.32612e-05
Decr1	2.00678	0.000129254
2700078E11Rik	2.00643	5.71732e-10
Rnf43	2.00535	2.22045e-16
Dstn	2.00534	7.69322e-10
Mll5	2.00381	8.8063e-09
Cnpy2	2.00293	1.2296e-09
Nudt1	2.00287	1.25333e-06
Fbxl10	2.00275	1.79743e-06
Ing2	2.00263	9.91224e-09
Siah1a /// Siah1b	2.00262	5.33658e-06
Fbxl3 /// LOC100044862	2.00235	1.14661e-05
Macrod1	2.00234	5.51809e-05
1600012H06Rik	2.00231	1.54696e-10
Casp8ap2	2.00106	5.53392e-10
